# Supplementary material for: Deciphering decarbonization trajectories in China by spatiotemporal-accumulation modeling of electricity carbon footprint
Source: iScience. 2025 Feb 6;28(3):111963. doi: 10.1016/j.isci.2025.111963 (PMC11907481; doi:10.1016/j.isci.2025.111963)
Supplement: Data S1. Tables S12–S15 [file mmc2.zip]

Archive with 5 entries (4 files):
- Supplemental Material/
- Supplemental Material/Table S12.xlsx
- Supplemental Material/Table S13.xlsx
- Supplemental Material/Table S14.xlsx
- Supplemental Material/Table S15.xlsx
