# Supplementary material for: Deciphering decarbonization trajectories in China by spatiotemporal-accumulation modeling of electricity carbon footprint
Source: iScience. 2025 Feb 6;28(3):111963. doi: 10.1016/j.isci.2025.111963 (PMC11907481; doi:10.1016/j.isci.2025.111963)
Supplement: Data S1. Tables S12–S15 [file mmc2.zip › Supplemental Material/Table S12.xlsx]

## Sheet: Description
The refined data about the state-level power generation of various energy sources reported by Li and STAR Methods.(data source:Li, H., Cui, X., Hui, J., He, G., Weng, Y., Nie, Y., Wang, C., and Cai, W. (2021). Catchment-level water stress risk of coal power transition in China under 2℃/1.5℃ targets. Applied Energy 294. DOI:10.1016/j.apenergy.2021.116986. )

## Sheet: SSP1+1.5+100%CCS
Year	Province	coal	gas	biomass	wind	hydro	solar	nuclear	Biomass CCS	Coal CCS	Gas CCS	PHS	BESS
2050	AH	0	0	0	126.507	14.4676	123.309	0	41.1597	0.248867	3.3199	11.3387	21.374
2050	BJ	0	0	0	7.48595	0.904416	50.9884	0	2.03275	0	3.30871	0.169501	2.28874
2050	CQ	0	0	0	10.2025	31.6263	2.8596	0	5.63489	0.118118	3.19302	0.898711	1.26043
2050	FJ	0	0	0	97.6156	44.4006	70.5391	173.38	1.92271	0.0975521	5.04301	9.45335	7.98048
2050	GD	0	0	0	110.922	41.3969	335.009	316.095	15.2342	0.470383	3.29695	0.76125	6.26196
2050	GS	0	0	0	367.873	36.0965	112.981	0	7.10008	17.0038	5.10515	1.29405	13.1053
2050	GX	0	0	0	193.567	51.6752	45.5208	116.351	32.0916	0.628841	0.0202803	2.11029	15.1222
2050	GZ	0	0	0	21.7308	65.5539	83.3422	31.1838	10.2657	0.298342	4.52207	1.59726	3.17722
2050	HA	0	0	0	29.9694	26.2786	159.081	74.5301	83.9261	59.6743	5.91888	4.73218	17.1177
2050	HB	0	0	0	72.8842	139.773	135.926	89.8756	39.8887	0.906915	2.84168	20.1906	3.52641
2050	HE	0	0	0	277.008	136.265	114.323	89.8756	33.0493	29.9925	3.1232	13.7906	18.8881
2050	HL	0	0	0	92.3912	14.3866	42.3076	0	46.4807	3.28179	0.0742934	5.93172	0.92979
2050	HN	0	0	0	19.4193	2.04349	6.04195	129.786	5.04818	0.186797	0.00170539	1.19232	0.0120841
2050	HU	0	0	0	68.5049	62.3428	69.6761	70.1449	38.4824	0.417182	0.0917047	2.94466	12.0675
2050	JL	0	0	0	117.546	12.811	3.74492	0	33.5863	6.11119	0.909646	5.70394	3.21712
2050	JS	0	0	0	107.871	5.77648	147.642	194.074	46.8744	24.047	11.0414	1.79658	7.72692
2050	JX	0	0	0	61.7468	18.1256	71.9402	61.7203	24.5025	0.1087	3.9432	4.82238	4.82764
2050	LN	0	0	0	109.653	8.40631	16.4711	78.4516	18.4592	0.152167	1.59095	5.5563	3.84729
2050	NM	0	0	0	517.432	8.24318	259.717	0	32.2738	24.604	2.78727	9.84848	19.3459
2050	NX	0	0	0	50.8788	4.72748	63.1855	0	5.57304	12.3955	4.68064	0.284941	9.41342
2050	QH	0	0	0	18.0894	83.325	104.475	0	3.19955	0.319944	2.11143	3.7068	1.91812
2050	SA	0	0	0	75.0412	21.8009	149.194	0	10.2736	7.41287	6.23005	2.94865	11.3329
2050	SC	0	0	0	100.889	407.77	404.323	0	43.4115	1.01168	6.54349	6.22204	22.457
2050	SD	0	0	0	100.889	1.05501	208.842	154.336	62.2918	64.3961	2.83055	7.41848	25.6154
2050	SH	0	0	0	16.3889	0	63.3075	0	3.21849	0.17841	6.69551	0	0.42762
2050	SX	0	0	0	47.1075	3.65455	126.001	0	9.38884	5.96301	3.86732	3.81422	12.5377
2050	TJ	0	0	0	8.24677	0.0218182	10.3005	0	3.13078	0.141388	7.21597	0.000424757	1.32615
2050	XJ	0	0	0	26.874	57.3328	287.322	0	26.9472	14.8497	0.631452	5.54861	24.1805
2050	XZ	0	0	0	7.64232	110.004	62.7546	0	0	0.109842	3.39676e-09	0.0940253	0.161018
2050	YN	0	0	0	305.013	218.534	8.11148	0	21.8385	1.32987	0	14.2638	18.8536
2050	ZJ	0	0	0	30.1444	41.7806	169.051	197.98	7.42284	0.204905	9.59228	1.972	2.43626
2045	AH	4.87336	0.715751	6.03439	94.3271	14.4676	105.047	0	18.1032	14.6201	2.14725	9.70832	18.3007
2045	BJ	0	5.60951	0.406549	2.51314	0.904416	20.5604	0	1.21965	0	16.8285	0.15121	2.04177
2045	CQ	3.12364	0.74643	3.16832	7.21912	31.6263	2.49466	0	9.50496	9.37093	2.23929	0.898711	1.26043
2045	FJ	3.2668	1.60099	2.68974	78.361	44.4006	59.1193	152.59	8.06922	9.8004	4.80296	8.61803	7.27531
2045	GD	6.37673	4.95224	1.82815	87.1692	41.3969	273.597	316.792	5.48446	19.1302	14.8567	0.76125	6.26196
2045	GS	7.61866	1.07196	0	305.448	36.0965	93.1599	0	0	22.856	3.21587	1.1949	12.1012
2045	GX	3.36553	0.118856	3.96324	181.247	51.6752	37.3045	88.2175	11.8897	10.0966	0.356568	2.11029	15.1222
2045	GZ	3.15908	0.944514	0.684317	14.457	65.5539	71.2135	0	2.05295	9.47725	2.83354	1.59726	3.17722
2045	HA	36.1774	1.52904	14.4446	21.7273	26.2786	140.613	45.4545	43.3339	108.532	4.58713	3.92803	14.2089
2045	HB	3.43606	2.17343	2.7963	63.9952	139.773	115.698	60.8766	8.3889	10.3082	6.52028	20.1906	3.52641
2045	HE	22.2829	0.692152	4.2169	247.436	132.758	113.523	69.0864	12.6507	66.8488	2.07646	13.7578	18.8431
2045	HL	4.05086	0.0326397	6.40807	87.2596	14.3866	35.7863	0	19.2242	12.1526	0.097919	5.93172	0.92979
2045	HN	3.14777	0.0503999	1.10004	14.4499	2.04349	5.2683	108.997	3.30011	9.44332	0.1512	1.19232	0.0120841
2045	HU	3.32054	0.0236904	2.54994	58.3443	62.3428	69.6761	38.961	7.64983	9.96162	0.0710711	2.94466	12.0675
2045	JL	4.75822	0.22701	2.13588	93.4739	12.811	3.52563	0	6.40764	14.2746	0.681029	5.70394	3.21712
2045	JS	9.37948	16.918	7.17644	92.0148	5.77648	125.84	184.695	21.5293	28.1384	50.7539	1.62303	6.9805
2045	JX	3.24695	0.821894	1.67108	51.7968	18.1256	42.2823	45.8047	5.01323	9.74086	2.46568	4.82238	4.82764
2045	LN	3.25639	0.386688	0.240821	92.6355	8.40631	9.90597	86.4935	0.722462	9.76918	1.16006	5.5563	3.84729
2045	NM	62.7015	0.673735	2.6938	393.794	7.61707	178.185	0	8.0814	188.105	2.02121	9.83216	19.3139
2045	NX	6.35675	4.59076	1.1842	38.5996	4.72748	55.03	0	3.55259	19.0703	13.7723	0.183181	6.05164
2045	QH	4.81578	0.475645	0.686243	10.6234	77.3115	89.5607	0	2.05873	14.4473	1.42694	3.7068	1.91812
2045	SA	5.26633	1.26645	1.82981	55.1924	21.8009	149.194	0	5.48944	15.799	3.79934	2.94865	11.3329
2045	SC	3.46077	2.93004	3.50836	88.8662	404.45	325.858	0	10.5251	10.3823	8.79013	6.22204	22.457
2045	SD	22.5599	6.3847	3.1654	92.3929	1.05501	179.332	173.842	9.4962	67.6796	19.1541	6.77314	23.3871
2045	SH	3.11407	5.11106	0.742742	7.15951	0	52.9845	0	2.22822	9.34222	15.3332	0	0.401187
2045	SX	9.26812	0.966829	0.60962	39.7033	2.25922	114.72	0	1.82886	27.8044	2.90049	3.1348	10.3044
2045	TJ	3.10319	1.40112	0.66658	3.28464	0.0218182	9.82471	0	1.99974	9.30958	4.20335	0.000377755	1.1794
2045	XJ	13.615	0.157863	4.09692	32.3714	54.0599	285.864	0	12.2907	40.8451	0.473589	5.49736	23.9572
2045	XZ	0	0	0	2.58715	92.3654	52.5239	0	0	0	0	0.0940253	0.161018
2045	YN	3.5494	0	3.22546	286.241	218.534	7.4079	0	9.67639	10.6482	0	14.2638	18.8536
2045	ZJ	3.27698	6.65907	3.10839	25.1751	41.7806	143.404	265.787	9.32518	9.83093	19.9772	1.972	2.43626
2040	AH	13.2681	1.20305	0.596033	76.7987	13.5488	86.7857	0	0.596033	13.2681	1.20305	7.71976	14.5521
2040	BJ	0	10.5219	0.609824	1.82837	0.904416	17.1554	0	0.609824	0	10.5219	0.128347	1.73305
2040	CQ	6.60922	1.38921	4.75248	6.53776	31.6263	2.12973	0	4.75248	6.60922	1.38921	0.898711	1.26043
2040	FJ	6.90374	3.88244	4.69425	63.3944	44.4006	47.6994	137.679	4.69425	6.90374	3.88244	7.31037	6.17139
2040	GD	19.1708	11.3193	5.5999	67.7042	41.3969	212.185	316.792	5.5999	19.1708	11.3193	0.76125	6.26196
2040	GS	15.5972	1.73525	0	247.31	36.0965	73.3386	0	0	15.5972	1.73525	1.1949	12.1012
2040	GX	7.08914	0.465284	4.16756	167.989	51.6752	29.0882	80.8734	4.16756	7.08914	0.465284	2.0443	14.6493
2040	GZ	6.67809	1.51702	3.44561	11.4711	65.5539	59.0848	0	3.44561	6.67809	1.51702	1.59726	3.17722
2040	HA	108.497	3.15674	5.53172	15.1151	24.2517	107.954	38.961	5.53172	108.497	3.15674	2.75268	9.95729
2040	HB	7.17162	3.85227	0.704562	59.3943	138.019	98.6696	34.8602	0.704562	7.17162	3.85227	18.3227	3.20017
2040	HE	59.5962	1.20701	4.70331	222.152	106.538	53.09	69.0864	4.70331	59.5962	1.20701	9.26246	12.6862
2040	HL	10.493	0.093412	4.55571	86.4161	14.3866	29.2651	0	4.55571	10.493	0.093412	5.93172	0.92979
2040	HN	6.65548	0.200747	1.87605	10.3503	2.04349	4.49464	108.997	1.87605	6.65548	0.200747	1.19232	0.0120841
2040	HU	6.98837	0.0489092	0.42231	47.0981	60.9983	69.6761	38.961	0.42231	6.98837	0.0489092	2.85405	11.6962
2040	JL	10.4342	0.453215	1.21411	73.6896	12.811	3.30634	0	1.21411	10.4342	0.453215	5.70394	3.21712
2040	JS	78.4185	29.3134	2.30692	77.7244	5.39842	104.038	156.321	2.30692	78.4185	29.3134	1.40223	6.03087
2040	JX	6.85383	1.31597	1.7156	46.135	17.9942	24.6129	45.8047	1.7156	6.85383	1.31597	3.88556	3.88981
2040	LN	6.86101	0.75128	1.23592	76.8944	8.40631	9.32066	86.4935	1.23592	6.86101	0.75128	4.62291	3.20099
2040	NM	325.828	1.31621	3.33037	274.443	7.08263	134.512	0	3.33037	325.828	1.31621	5.51758	10.8385
2040	NX	44.4043	9.18153	1.95026	30.6085	4.19763	46.8746	0	1.95026	44.4043	9.18153	0.162232	5.35956
2040	QH	13.2768	0.846868	1.1452	7.44553	71.298	74.6461	0	1.1452	13.2768	0.846868	3.7068	1.91812
2040	SA	50.5881	1.95076	0	39.6316	19.7638	134.393	0	0	50.5881	1.95076	2.67119	10.2665
2040	SC	7.28147	5.02783	1.7914	69.0266	364.716	247.394	0	1.7914	7.28147	5.02783	6.22204	22.457
2040	SD	39.2934	10.4411	0.520145	88.1848	1.05501	149.822	114.723	0.520145	39.2934	10.4411	3.58973	12.395
2040	SH	6.58436	9.57117	1.36172	5.88518	0	42.6616	0	1.36172	6.58436	9.57117	0	0.357132
2040	SX	63.4463	1.93366	3.58527	31.1269	2.25922	95.9181	0	3.58527	63.4463	1.93366	2.68059	8.81137
2040	TJ	6.57586	2.80223	1.10093	2.53616	0.0218182	9.34893	0	1.10093	6.57586	2.80223	0.000319002	0.995968
2040	XJ	71.3841	0.315726	1.43324	31.69	48.4888	201.216	0	1.43324	71.3841	0.315726	4.11548	17.9351
2040	XZ	0	0	0	1.82	74.7268	42.2931	0	0	0	0	0.0940253	0.161018
2040	YN	7.39966	0	4.16279	266.285	218.534	6.70432	0	4.16279	7.39966	0	13.3402	17.6328
2040	ZJ	6.90573	13.3181	1.68977	23.3156	41.7806	117.757	265.787	1.68977	6.90573	13.3181	1.92899	2.38313
2035	AH	4.9871	1.46191	4.90064	72.5008	12.63	68.5243	0	1.63355	1.66237	0.487303	5.48684	10.343
2035	BJ	0	5.09052	0.365894	16.2495	0.904416	2.85414	0	0.121965	0	1.69684	0.0323228	0.43645
2035	CQ	0.0975906	1.92834	2.18678	20.9623	30.0847	1.7648	0	0.728925	0.0325302	0.642779	0.868479	1.21803
2035	FJ	2.56463	0.815239	2.9434	70.6941	43.5214	36.2796	112.549	0.981134	0.854875	0.271746	5.97689	5.04566
2035	GD	6.35915	9.45452	1.90502	63.3451	40.809	150.774	267.731	0.635008	2.11972	3.15151	0.757507	6.23117
2035	GS	3.73861	1.98989	0	204.279	35.006	53.5174	0	0	1.2462	0.663297	1.19037	12.0553
2035	GX	0.814481	1.03928	5.33607	102.199	50.6778	20.8719	73.5292	1.77869	0.271494	0.346428	1.92421	13.7887
2035	GZ	0.197908	1.71752	4.32294	23.5912	65.5539	46.9561	0	1.44098	0.0659692	0.572508	1.59726	3.17722
2035	HA	195.785	4.28017	8.36783	23.6089	22.2248	83.9003	34.0909	2.78928	65.2616	1.42672	0.488064	1.76548
2035	HE	91.7427	1.54457	5.84385	51.5096	80.3183	43.915	46.0576	1.94795	30.5809	0.514856	13.4066	2.34154
2035	HB	3.26717	2.02196	2.93233	51.5096	134.512	16.3891	34.8602	0.977442	1.08906	0.673987	1.98248	2.71527
2035	HL	5.45122	0.182317	5.58795	72.5293	11.5093	22.7438	0	1.86265	1.81707	0.0607723	5.91195	0.926691
2035	HN	0.170356	0.451041	1.39683	21.3566	1.98673	3.72098	93.8474	0.465609	0.0567855	0.150347	0.620025	0.0062839
2035	HU	0.643664	0.0756564	4.42915	48.028	59.6537	54.0582	29.2208	1.47638	0.214555	0.0252188	2.6825	10.9932
2035	JL	5.01192	0.678617	3.30913	73.3886	12.811	3.08705	0	1.10304	1.67064	0.226206	3.98121	2.24547
2035	JS	90.1152	22.7163	5.92455	38.5095	5.02035	82.2359	127.948	1.97485	30.0384	7.5721	0.543325	2.33679
2035	JX	0.368647	1.48224	3.48147	29.3738	17.8628	24.6129	38.961	1.16049	0.122882	0.49408	3.48777	3.49158
2035	LN	0.352632	1.09377	0	83.8286	8.3781	2.6843	86.4935	0	0.117544	0.364592	3.59404	2.48858
2035	NM	1321.34	1.91625	3.63691	170.199	5.89015	90.8389	0	1.2123	440.446	0.63875	4.94323	9.71025
2035	NX	46.9492	4.72861	1.37892	30.4136	3.66778	38.7191	0	0.459641	15.6497	1.5762	0.141283	4.66749
2035	QH	6.16305	1.11367	0.826115	19.3736	65.2845	59.7314	0	0.275372	2.05435	0.371223	3.7068	1.91812
2035	SA	239.205	2.05295	0	39.1767	17.7268	107.799	0	0	79.735	0.684316	2.18818	8.4101
2035	SC	1.09651	0.867143	3.60693	64.2929	324.982	168.929	0	1.20231	0.365503	0.289048	6.18515	22.3238
2035	SD	80.4781	3.12556	0	85.743	1.05501	120.312	114.723	0	26.826	1.04185	2.94439	10.1667
2035	SH	0.33995	4.33664	1.11416	19.7168	0	32.3387	0	0.371386	0.113317	1.44555	0	0.313077
2035	SX	65.9618	2.90049	1.25048	37.6563	2.25922	77.1162	0	0.416828	21.9873	0.966829	2.25352	7.40755
2035	TJ	0.0588672	1.18879	0.781826	16.8936	0.0218182	8.87314	0	0.260609	0.0196224	0.396263	7.78085e-05	0.242929
2035	XJ	185.268	0.473589	4.27938	46.1146	42.9177	166.32	0	1.42646	61.756	0.157863	1.86801	8.14069
2035	XZ	0	0	0	16.1588	57.0883	32.0623	0	0	0	0	0.0940253	0.161018
2035	YN	1.14691	0	4.17134	230.92	218.534	6.00074	0	1.39045	0.382302	0	11.95	15.7953
2035	ZJ	1.36896	7.91897	1.64246	33.8123	39.5913	92.1103	262.705	0.547486	0.456318	2.63966	1.73255	2.14045
2030	AH	26.0897	1.49232	28.9165	23.4467	11.7112	50.2629	23.4467	0	0	0	2.95139	5.56351
2030	BJ	0	18.2552	1.14835	0.269795	0.904416	2.85414	0.269795	0	0	0	0.0323228	0.43645
2030	CQ	0.130121	2.36382	30.444	4.586	28.543	1.39987	4.586	0	0	0	0.838247	1.17563
2030	FJ	24.8963	10.4868	46.6307	44.3943	42.6422	24.8597	44.3943	0	0	0	4.6434	3.91994
2030	GD	49.4791	28.2977	47.0311	34.9187	40.2211	89.3618	34.9187	0	0	0	0.41067	3.37813
2030	GS	34.1295	1.83587	33.9154	130.846	33.9154	33.6961	130.846	0	0	0	0.584301	5.91744
2030	GX	1.08597	1.84085	63.3252	74.5011	49.6803	12.6556	74.5011	0	0	0	1.26414	9.05871
2030	GZ	8.65784	1.54602	68.5261	5.31041	63.7537	34.8274	5.31041	0	0	0	1.56188	3.10686
2030	HA	322.095	6.70807	41.1619	1.7017	20.198	59.8469	1.7017	0	0	0	0.467383	1.69066
2030	HB	31.0909	5.72619	141.291	32.741	134.512	39.9755	32.741	0	0	0	11.413	1.99335
2030	HE	164.782	1.70483	68.4547	32.741	54.0986	21.89	32.741	0	0	0	1.61538	2.21248
2030	HL	65.6527	0.299355	19.8468	47.0375	8.63198	16.2225	47.0375	0	0	0	3.69773	0.579615
2030	HN	0.438926	0.801281	3.40357	4.88691	1.92996	2.94732	4.88691	0	0	0	0.616724	0.00625045
2030	HU	0.424164	0.103932	63.4007	28.6852	58.3092	11.374	28.6852	0	0	0	1.30164	5.33426
2030	JL	30.9432	0.903215	24.0508	41.288	12.2669	2.86777	41.288	0	0	0	2.72476	1.53681
2030	JS	145.844	40.5364	22.5249	14.7914	4.64229	60.4339	14.7914	0	0	0	0.439989	1.89235
2030	JX	0.301476	1.32069	27.3826	6.21359	17.7313	9.89299	6.21359	0	0	0	1.52136	1.52303
2030	LN	0.327873	1.41417	8.34989	35.7577	8.34989	2.6843	35.7577	0	0	0	2.06769	1.43171
2030	NM	1948.57	2.47758	11.6322	148.111	5.47931	47.166	148.111	0	0	0	4.93504	9.69417
2030	NX	86.0255	18.3631	4.47474	12.9428	3.13794	30.5637	12.9428	0	0	0	0.120334	3.97541
2030	QH	26.6028	1.27605	60.0997	0.900691	59.271	44.8168	0.900691	0	0	0	3.52335	1.8232
2030	SA	362.293	1.573	15.6897	8.32098	15.6897	81.2046	8.32098	0	0	0	1.70516	6.55367
2030	SC	1.35889	6.72662	292.522	29.1583	285.248	90.4646	29.1583	0	0	0	5.7437	20.7305
2030	SD	212.23	11.5691	1.05501	52.9003	1.05501	90.8017	52.9003	0	0	0	2.29905	7.93843
2030	SH	0.399122	16.5385	1.33703	2.89244	0	22.0158	2.89244	0	0	0	0	0.269022
2030	SX	188.517	3.86732	7.89297	20.3192	2.25922	57.0609	20.3192	0	0	0	0.886897	2.91532
2030	TJ	0.087789	5.60447	0.785575	0.645413	0.0218182	8.61827	0.645413	0	0	0	7.22391e-05	0.225541
2030	XJ	254.479	0.631452	44.8533	27.0637	37.3466	131.424	27.0637	0	0	0	1.81988	7.93093
2030	XZ	0	0	39.4498	0.0966883	39.4498	21.8315	0.0966883	0	0	0	0.0940253	0.161018
2030	YN	1.55162	0	226.106	153.477	217.77	5.29716	153.477	0	0	0	10.5405	13.9323
2030	ZJ	3.23966	26.6363	42.2642	12.6701	37.4021	66.4635	12.6701	0	0	0	1.53612	1.89776
2025	AH	18.9328	1.03542	30.7	22.2178	13.7192	32.4733	22.2178	0	0	0	1.75833	3.31454
2025	BJ	0	14.6522	3.83115	12.8429	3.83115	3.32597	12.8429	0	0	0	0.0323228	0.43645
2025	CQ	0.15679	2.15651	29.9281	17.1728	29.9281	1.50676	17.1728	0	0	0	0.808015	1.13323
2025	FJ	43.7857	9.63894	46.4967	43.646	44.6897	13.9117	43.646	0	0	0	3.30992	2.79422
2025	GD	174.796	26.7098	46.9171	35.0554	42.5599	28.4218	35.0554	0	0	0	0.406927	3.34734
2025	GS	19.1587	1.01855	35.7516	85.9773	35.7516	20.9068	85.9773	0	0	0	0.575227	5.82554
2025	GX	2.39282	0.0872484	63.4402	48.3774	51.6097	4.91114	48.3774	0	0	0	1.14258	8.18763
2025	GZ	252.568	0.802011	66.2346	17.3099	64.8802	23.1705	17.3099	0	0	0	1.52651	3.0365
2025	HA	310.71	4.69661	24.8074	14.123	21.0978	36.2653	14.123	0	0	0	0.446701	1.61585
2025	HE	164.648	1.35024	33.4681	45.0687	30.8056	14.3802	45.0687	0	0	0	7.36234	1.28588
2025	HB	24.0744	0.319516	135.53	45.0687	133.93	7.92782	45.0687	0	0	0	1.61538	2.21248
2025	HL	52.1728	0.35562	13.0519	29.4041	9.88128	10.1731	29.4041	0	0	0	1.55475	0.243705
2025	HN	0.683322	1.00118	6.6079	17.227	4.79993	2.64549	17.227	0	0	0	0.613424	0.006217
2025	HU	0.285603	0.106989	59.8915	22.9621	59.8915	10.5415	22.9621	0	0	0	0.905844	3.71224
2025	JL	36.2315	0.901608	17.8408	50.3958	14.6496	3.12031	50.3958	0	0	0	2.53426	1.42937
2025	JS	132.364	18.2388	10.2739	23.3824	7.19095	39.1038	23.3824	0	0	0	0.436126	1.87574
2025	JX	0.1471	0.665061	21.5459	16.6468	20.5267	5.68009	16.6468	0	0	0	0.865696	0.866641
2025	LN	0.252263	1.36998	11.2484	33.9234	11.2484	3.15613	33.9234	0	0	0	1.4157	0.980255
2025	NM	1878.56	0.191403	8.9995	154.585	8.40604	30.8772	154.585	0	0	0	4.93504	9.69417
2025	NX	50.4874	0.693065	6.92657	25.5295	5.53482	22.8801	25.5295	0	0	0	0.0993854	3.28333
2025	QH	19.6936	1.0672	57.1108	13.402	56.1842	30.374	13.402	0	0	0	3.3399	1.72827
2025	SA	315.005	0.408741	16.5793	20.1692	16.5793	55.0821	20.1692	0	0	0	1.22215	4.69724
2025	SC	1.25577	2.85335	284.451	22.5868	282.701	12.4718	22.5868	0	0	0	5.30225	19.1372
2025	SD	281.135	2.49501	3.98174	61.6272	3.98174	61.7635	61.6272	0	0	0	1.65371	5.71012
2025	SH	0.384051	10.8191	4.90758	14.9343	2.92673	12.1647	14.9343	0	0	0	0	0.224967
2025	SX	212.671	1.65857	8.55395	31.011	5.18595	37.4773	31.011	0	0	0	0.886897	2.91532
2025	TJ	0.100499	3.39572	3.75701	13.2322	2.94855	2.11183	13.2322	0	0	0	7.22391e-05	0.225541
2025	XJ	482.008	0.631452	37.5827	39.6504	34.7022	97.0002	39.6504	0	0	0	1.77174	7.72116
2025	XZ	0	0	24.738	12.6429	24.738	12.0726	12.6429	0	0	0	0.0940253	0.161018
2025	YN	24.4168	0	208.694	119.795	202.808	5.06541	119.795	0	0	0	8.69784	11.4966
2025	ZJ	29.8114	24.4275	41.907	18.1004	38.1395	41.2886	18.1004	0	0	0	1.19629	1.47794
2020	AH	72.5085	0.473496	12.0082	2.27557	9.69733	1.49274	0	0	0	0	0.333763	0
2020	BJ	0	15.1905	0	0.238192	0.875	2.80317	0	0	0	0	0.032152	0
2020	CQ	4.37307	2.49872	0	0.450348	25.0051	3.71571	0	0	0	0	0.499271	0
2020	FJ	154.478	10.8106	3.83687	16.7875	40.1537	0.159407	41.4318	0	0	0	1.84033	0
2020	GD	509.84	27.7921	4.22769	3.8767	37.8861	0.839561	94.4349	0	0	0	0.301168	0
2020	GS	175.992	0.164694	0	15.65	31.1676	18.4101	0	0	0	0	0.461794	0
2020	GX	21.2158	2.25168	7.71941	28.9453	46.834	0.166007	36.1511	0	0	0	0.646129	0
2020	GZ	59.1377	0	0	4.35041	57.6646	0.0408214	0	0	0	0	1.33543	0
2020	HA	299.098	5.81319	0	1.42756	15.8559	0.631671	1.91327	0	0	0	0.212312	0
2020	HB	310.318	3.06743	0	2.42578	128.664	0.743143	1.91327	0	0	0	5.51397	0
2020	HE	157.933	0.977871	0	18.5146	1.625	11.66	5.97895	0	0	0	1.33484	0
2020	HL	101.555	0.337108	0	16.9532	3.39114	0.033675	0	0	0	0	1.36907	0
2020	HN	6.77185	0.983018	1.13922	0.520634	1.784	0.216354	33.6256	0	0	0	0.183007	0
2020	HU	9.8992	0.0900671	7.15578	2.82253	54.627	0.261648	1.91327	0	0	0	0.569029	0
2020	JL	68.9573	0	0	15.8384	10.5518	0.107439	0	0	0	0	1.23504	0
2020	JS	735.291	18.3711	10.865	6.87893	3.81676	5.21966	19.7698	0	0	0	0.302101	0
2020	JX	3.92568	0.00772004	6.65259	1.20391	17.1566	0.673473	1.91327	0	0	0	0.503317	0
2020	LN	70.6177	1.30211	0	21.0698	8.12321	0.261382	25.4943	0	0	0	1.3154	0
2020	NM	1136.02	2.28125	0	45.1906	4.32903	7.90399	0	0	0	0	1.76205	0
2020	NX	147.321	0.903244	0	11.9777	2.04113	12.4572	0	0	0	0	0.0745444	0
2020	QH	9.12753	0.702523	0	0.758714	41.6754	11.0108	0	0	0	0	1.96983	0
2020	SA	139.467	0.334535	0	1.98838	11.4081	27.5157	0	0	0	0	0.638579	0
2020	SC	44.6722	4.14309	0	15.3342	280.154	0.56355	0	0	0	0	3.19238	0
2020	SD	318.536	2.21565	0	11.5199	0.961607	31.2141	5.97895	0	0	0	1.00524	0
2020	SH	221.665	12.4704	1.70237	1.18079	0	0.260736	0	0	0	0	0	0
2020	SX	395.36	3.79826	0	11.0176	2.17857	1.87459	0	0	0	0	0.398353	0
2020	TJ	25.7073	5.50439	0	0.559545	0.00892857	1.85562	0	0	0	0	7.4922e-05	0
2020	XJ	245.646	0.620176	0	25.0706	25.7364	20.3945	0	0	0	0	1.07969	0
2020	XZ	0	0	0	0.0153214	4.09821	0.329679	0	0	0	0	0.0940253	0
2020	YN	43.3929	0	0	57.575	164.687	1.59748	0	0	0	0	6.15706	0
2020	ZJ	128.921	26.1606	7.10835	1.80793	32.4338	2.02286	97.5	0	0	0	0.999857	0

## Sheet: SSP2+2+50%CCS
Year	Province	coal	gas	biomass	wind	hydro	solar	nuclear	Biomass CCS	Coal CCS	Gas CCS	PHS	BESS
2050	AH	2.04909	0.236748	30.2368	132.445	15.1116	1.49274	0	30.2368	2.04909	0.236748	4.30111	8.1078
2050	BJ	0	7.59523	0	0.278371	0.875	22.8687	0	0	0	7.59523	0.16933	2.28644
2050	CQ	0.635656	1.24936	0	30.33	34.0898	3.71571	0	0	0.635656	1.24936	1.79262	2.51411
2050	FJ	2.17456	5.40531	5.95641	102.829	45.3348	0.159407	209.263	5.95641	2.17456	5.40531	4.82933	4.0769
2050	GD	31.5161	13.8961	12.4933	161.095	41.8125	27.0982	418.527	12.4933	31.5161	13.8961	2.20952	18.1753
2050	GS	3.65142	0.0823471	0	19.0036	37.5941	255.986	0	0	3.65142	0.0823471	2.32424	23.5385
2050	GX	4.48691	1.12584	3.00829	288.687	52.7116	12.4234	209.263	3.00829	4.48691	1.12584	3.2114	23.0127
2050	GZ	21.5639	0	10.0534	5.21558	69.6875	0.0408214	0	10.0534	21.5639	0	1.57595	3.13485
2050	HA	43.6018	2.90659	51.2382	1.67131	27.8	156.432	66.9643	51.2382	43.6018	2.90659	3.96944	14.3587
2050	HB	4.25821	1.53371	0	76.2576	139	142.899	66.9643	0	4.25821	1.53371	24.0156	4.19448
2050	HE	15.2679	0.488936	0	329.979	1.625	125.864	209.263	0	15.2679	0.488936	16.5572	22.6773
2050	HL	1.54191	0.168554	0	132.816	21.9837	0.033675	0	0	1.54191	0.168554	9.39122	1.47206
2050	HN	0.729351	0.491509	0	10.6964	2.1185	0.216354	160.919	0	0.729351	0.491509	1.05809	0.0107236
2050	HU	3.99463	0.0450336	0	75.8616	62.55	163.941	66.9643	0	3.99463	0.0450336	5.21424	21.3684
2050	JL	2.13064	0	0	193.418	14.1851	2.62081	0	0	2.13064	0	9.59978	5.41445
2050	JS	12.3482	9.18556	33.0431	98.8712	6.04464	5.21966	209.263	33.0431	12.3482	9.18556	1.80044	7.74353
2050	JX	3.08005	0.00386002	0	73.4697	17.931	123.346	66.9643	0	3.08005	0.00386002	10.0305	10.0415
2050	LN	1.90957	0.651057	0	103.579	8.31161	0.603103	209.263	0	1.90957	0.651057	4.72721	3.2732
2050	NM	376.736	1.14062	0	763.031	8.0033	34.8383	0	0	376.736	1.14062	19.9686	39.2255
2050	NX	54.6906	0.451622	0	14.1795	5.16345	62.0571	0	0	54.6906	0.451622	0.20413	6.74372
2050	QH	2.3291	0.351262	0	0.884607	81.8371	145.456	0	0	2.3291	0.351262	10.833	5.60564
2050	SA	2.64932	0.167267	0	20.2547	23.4123	184.232	0	0	2.64932	0.167267	3.8439	14.7737
2050	SC	7.07789	2.07154	0	339.771	514.3	12.5632	0	0	7.07789	2.07154	10.8266	39.076
2050	SD	32.1625	1.10783	0	126.189	0.961607	199.316	209.263	0	32.1625	1.10783	7.01036	24.2062
2050	SH	0.221792	6.23522	1.58051	5.42079	0	0.260736	0	1.58051	0.221792	6.23522	0	0.445242
2050	SX	72.7392	1.89913	0	12.8096	2.17857	127.444	0	0	72.7392	1.89913	3.5896	11.7994
2050	TJ	0.243336	2.75219	0	1.08548	0.00892857	11.4383	0	0	0.243336	2.75219	0.000390029	1.21773
2050	XJ	7.10491	0.310088	0	29.6	58.5662	520.864	0	0	7.10491	0.310088	9.39746	40.9536
2050	XZ	0	0	0	0.0107143	4.09821	0.160893	0	0	0	0	0.0940253	0.161018
2050	YN	5.80626	0	5.98311	357.805	284.158	1.59748	0	5.98311	5.80626	0	17.5753	23.2306
2050	ZJ	2.58338	13.0803	8.65737	28.3191	45.3348	2.02286	418.527	8.65737	2.58338	13.0803	2.29319	2.83307
2045	AH	2.16171	0.295935	32.7475	109.539	14.2092	1.49274	0	19.6485	1.29703	0.177561	3.602	6.78995
2045	BJ	0	9.49404	0	0.278371	0.875	19.5244	0	0	0	5.69642	0.146467	1.97772
2045	CQ	0.723914	1.5617	0	25.945	32.5756	3.71571	0	0	0.434348	0.93702	1.6257	2.28001
2045	FJ	2.38277	6.75664	0	88.7986	44.4713	0.159407	184.582	0	1.42966	4.05398	4.33116	3.65635
2045	GD	83.4133	17.3701	13.4542	137.374	41.2351	0.839561	366.668	8.07255	50.048	10.4221	1.62465	13.3642
2045	GS	4.02711	0.102934	0	19.0036	36.523	221.105	0	0	2.41627	0.0617603	2.05026	20.7638
2045	GX	4.63346	1.4073	0	247.573	51.732	0.166007	180.411	0	2.78008	0.844379	2.64451	18.9504
2045	GZ	20.4023	0	10.7982	5.21558	67.9194	0.0408214	0	6.47894	12.2414	0	1.54058	3.06449
2045	HA	141.653	3.63324	1.69596	1.67131	25.8093	128.938	57.398	1.01758	84.9917	2.17995	3.30763	11.9647
2045	HB	4.63666	1.91714	0	65.4532	137.277	117.813	57.398	0	2.782	1.15029	20.9033	3.65089
2045	HE	19.0848	0.61117	0	235.494	1.625	107.903	179.369	0	11.4509	0.366702	12.6094	17.2702
2045	HL	1.90405	0.210693	0	132.816	19.7816	0.033675	0	0	1.14243	0.126416	9.27668	1.45411
2045	HN	0.853792	0.614386	0	10.6964	2.06275	0.216354	147.852	0	0.512275	0.368632	1.05479	0.0106902
2045	HU	4.2207	0.0562919	0	63.4102	61.2295	135.057	57.398	0	2.53242	0.0337752	4.40084	18.0351
2045	JL	2.65764	0	0	193.418	13.6508	2.62081	0	0	1.59458	0	9.57923	5.40285
2045	JS	86.0431	11.4819	35.5517	82.832	5.67333	5.21966	181.397	21.331	51.6258	6.88917	1.53626	6.60729
2045	JX	3.30076	0.00482502	0	62.8687	17.8019	104.608	57.398	0	1.98045	0.00289501	8.59155	8.60093
2045	LN	2.19223	0.813821	0	103.579	8.2839	0.603103	164.932	0	1.31534	0.488292	4.72622	3.27252
2045	NM	656.542	1.42578	0	639.078	7.4784	31.8001	0	0	393.925	0.855469	16.8538	33.1068
2045	NX	74.1276	0.564528	0	14.1795	4.64306	54.0473	0	0	44.4766	0.338717	0.183181	6.05164
2045	QH	1.60284	0.439077	0	0.884607	75.931	62.2935	0	0	0.961703	0.263446	5.93877	3.07308
2045	SA	251.293	0.209084	0	20.2547	21.4116	158.113	0	0	150.776	0.125451	3.36088	12.9173
2045	SC	7.91956	2.58943	0	291.48	475.276	12.5632	0	0	4.75173	1.55366	9.68413	34.9526
2045	SD	40.2031	1.38478	0	61.8831	0.961607	170.333	179.369	0	24.1219	0.830869	5.07469	17.5225
2045	SH	0.268145	7.79402	1.8237	4.83841	0	0.260736	0	1.09422	0.160887	4.67641	0	0.401187
2045	SX	162.565	2.37391	0	12.8096	2.17857	90.512	0	0	97.5393	1.42435	2.66119	8.74758
2045	TJ	0.274427	3.44024	0	1.01956	0.00892857	9.78612	0	0	0.164656	2.06415	0.000335976	1.04897
2045	XJ	8.13561	0.38761	0	29.6	53.0946	474.638	0	0	4.88136	0.232566	8.60774	37.512
2045	XZ	0	0	0	0.0107143	4.09821	0.160893	0	0	0	0	0.0940253	0.161018
2045	YN	6.58653	0	16.8851	308.905	266.589	1.59748	0	10.1311	3.95192	0	15.7326	20.795
2045	ZJ	2.90786	16.3504	9.75854	24.4613	43.1847	2.02286	365.022	5.85513	1.74471	9.81024	2.09675	2.59039
2040	AH	31.1434	0.355122	33.2389	98.0851	13.3068	1.49274	0	11.0796	10.3811	0.118374	3.24383	6.11477
2040	BJ	0	11.3928	0	0.278371	0.875	16.849	0	0	0	3.79762	0.128176	1.73075
2040	CQ	0.797795	1.87404	0	22.437	31.0615	3.71571	0	0	0.265932	0.62468	1.48612	2.08425
2040	FJ	16.5431	8.10797	6.91563	74.7684	43.6078	0.159407	159.901	2.30521	5.51438	2.70266	3.833	3.2358
2040	GD	144.386	20.8441	13.5502	118.397	40.6577	0.839561	314.809	4.51674	48.1288	6.94803	1.43494	11.8037
2040	GS	140.761	0.123521	0	19.0036	35.452	186.225	0	0	46.9202	0.0411735	1.77628	17.989
2040	GX	28.3736	1.68876	16.5287	206.46	50.7524	0.166007	151.559	5.50957	9.45788	0.562919	2.2615	16.2058
2040	GZ	36.4914	0	0	5.21558	66.1514	0.0408214	0	0	12.1638	0	1.50521	2.99413
2040	HA	259.641	4.35989	0	1.67131	23.8186	115.191	38.2653	0	86.5469	1.4533	2.96639	10.7303
2040	HB	29.0739	2.30057	0	56.8096	135.555	105.27	38.2653	0	9.6913	0.766857	19.0892	3.33404
2040	HE	132.83	0.733404	0	151.616	1.625	89.9425	105.529	0	44.2768	0.244468	9.02035	12.3546
2040	HL	24.9903	0.252831	0	107.596	14.6949	0.033675	0	0	8.33009	0.0842771	7.44651	1.16723
2040	HN	5.39841	0.737264	0	10.6964	2.007	0.216354	130.166	0	1.79947	0.245755	1.05148	0.0106567
2040	HU	46.8167	0.0675503	25.7869	55.1092	59.909	115.8	46.0687	8.59564	15.6056	0.0225168	3.85444	15.7958
2040	JL	48.7896	0	0	179.854	12.6891	2.62081	0	0	16.2632	0	8.91951	5.03076
2040	JS	250.387	13.7783	0	74.8124	5.30202	5.21966	125.663	0	83.4624	4.59278	1.40223	6.03087
2040	JX	38.7968	0.00579003	18.7078	52.2678	17.6729	77.6349	47.8316	6.23594	12.9323	0.00193001	6.70949	6.71682
2040	LN	2.21203	0.976585	0	88.788	8.22849	0.603103	128.189	0	0.737344	0.325528	4.0967	2.83663
2040	NM	583.86	1.71094	0	438.794	6.42861	31.8001	0	0	194.62	0.570312	11.9809	23.5348
2040	NX	87.895	0.677433	0	14.1795	4.12267	46.0375	0	0	29.2983	0.225811	0.162232	5.35956
2040	QH	1.28238	0.526893	0	0.884607	64.1187	33.4991	0	0	0.427461	0.175631	3.94079	2.03921
2040	SA	104.584	0.250901	0	20.2547	19.4109	131.993	0	0	34.8613	0.0836337	2.87787	11.0608
2040	SC	8.3901	3.10732	0	243.188	436.252	12.5632	0	0	2.7967	1.03577	8.54167	30.8291
2040	SD	279.814	1.66174	0	61.8831	0.961607	147.146	119.579	0	93.2712	0.553913	4.55841	15.7399
2040	SH	1.80299	9.35283	2.0061	4.25604	0	0.260736	0	0.668701	0.600997	3.11761	0	0.357132
2040	SX	416.678	2.84869	0	12.8096	2.17857	90.512	0	0	138.893	0.949565	2.66119	8.74758
2040	TJ	1.7444	4.12829	0	0.966821	0.00892857	8.46437	0	0	0.581466	1.3761	0.000292734	0.913958
2040	XJ	155.665	0.465132	0	29.6	47.6229	230.532	0	0	51.8882	0.155044	4.64343	20.2358
2040	XZ	0	0	0	0.0107143	4.09821	0.160893	0	0	0	0	0.0940253	0.161018
2040	YN	38.2764	0	0	260.006	231.45	1.59748	0	0	12.7588	0	13.4374	17.7612
2040	ZJ	18.0806	19.6205	10.4345	21.3752	41.0345	2.02286	311.518	3.47815	6.02686	6.54016	1.92899	2.38313
2035	AH	95.6801	0.414309	31.7108	75.1783	12.4045	1.49274	0	4.53011	13.6686	0.059187	2.54472	4.79692
2035	BJ	0	13.2917	0	0.278371	0.875	13.5048	0	0	0	1.89881	0.105313	1.42203
2035	CQ	0.831842	2.18638	0	18.052	29.5474	3.71571	0	0	0.118835	0.31234	1.3192	1.85015
2035	FJ	143.177	9.4593	6.89049	60.7383	42.7443	0.159407	135.22	0.984356	20.4539	1.35133	3.33483	2.81525
2035	GD	238.929	24.3181	12.7813	57.1924	40.0803	0.839561	262.95	1.82589	34.1327	3.47402	0.831409	6.83908
2035	GS	15.0409	0.144107	0	19.0036	34.3809	107.977	0	0	2.14871	0.0205868	1.1673	11.8216
2035	GX	4.81705	1.97022	25.938	165.347	49.7728	0.166007	122.707	3.70543	0.68815	0.28146	1.87849	13.4611
2035	GZ	57.8289	0	0	5.21558	64.3833	0.0408214	0	0	8.26128	0	1.46984	2.92377
2035	HA	323.908	5.08654	0	1.67131	21.828	36.8763	38.2653	0	46.2726	0.726649	1.11953	4.04968
2035	HB	88.9615	2.684	0	46.0052	133.832	84.3644	38.2653	0	12.7088	0.383429	16.3601	2.85738
2035	HE	154.969	0.855638	0	80.1753	1.625	75.5739	105.529	0	22.1384	0.122234	6.00239	8.22108
2035	HL	35.4239	0.29497	0	99.2474	14.1297	0.033675	0	0	5.06056	0.0421385	6.89887	1.08139
2035	HN	1.03151	0.860141	0	10.6964	1.95125	0.216354	121.445	0	0.147359	0.122877	1.04818	0.0106233
2035	HU	24.2287	0.0788087	16.9681	44.733	58.5885	83.4149	38.2653	2.42401	3.46125	0.0112584	2.99893	12.2899
2035	JL	78.2454	0	0	140.734	12.5822	2.62081	0	0	11.1779	0	7.11935	4.01544
2035	JS	572.298	16.0747	0	58.7732	4.9307	5.21966	125.663	0	81.7568	2.29639	1.13805	4.89463
2035	JX	2.3812	0.00675503	17.8246	43.7871	17.5438	33.2309	38.2653	2.54637	0.340172	0.000965005	3.9751	3.97945
2035	LN	2.31872	1.13935	0	73.9972	8.22849	0.603103	128.189	0	0.331246	0.162764	3.46915	2.4021
2035	NM	983.572	1.99609	0	394.898	6.42861	31.8001	0	0	140.51	0.285156	10.9176	21.4461
2035	NX	98.0755	0.790339	0	14.1795	3.60229	38.0277	0	0	14.0108	0.112906	0.141283	4.66749
2035	QH	1.49611	0.614708	0	0.884607	64.1187	33.4991	0	0	0.21373	0.0878154	3.94079	2.03921
2035	SA	406.085	0.292718	0	2.29374	17.4102	105.874	0	0	58.0121	0.0418169	2.08762	8.02362
2035	SC	8.48952	3.6252	0	194.897	397.227	12.5632	0	0	1.21279	0.517886	7.39921	26.7057
2035	SD	227.993	1.93869	0	13.4512	0.961607	118.163	119.579	0	32.5704	0.276956	2.94126	10.1559
2035	SH	33.3607	10.9116	2.12773	3.67367	0	0.260736	0	0.303962	4.76581	1.5588	0	0.313077
2035	SX	280.56	3.32348	0	12.8096	2.17857	20.3407	0	0	40.08	0.474782	0.8972	2.94918
2035	TJ	1.79361	4.81634	0	0.900902	0.00892857	6.81218	0	0	0.25623	0.688048	0.000238681	0.745197
2035	XJ	148.392	0.542654	0	29.6	42.1513	215.264	0	0	21.1988	0.077522	4.35037	18.9587
2035	XZ	0	0	0	0.0107143	4.09821	0.160893	0	0	0	0	0.0940253	0.161018
2035	YN	40.0381	0	0	211.106	231.45	1.59748	0	0	5.71972	0	12.0472	15.9237
2035	ZJ	18.4845	22.8906	10.6851	17.5174	38.8843	2.02286	258.013	1.52644	2.64065	3.27008	1.73255	2.14045
2030	AH	92.5667	0.473496	28.1633	50.9292	11.5021	1.49274	0	0	0	0	1.95926	3.6933
2030	BJ	0	15.1905	0	0.251585	0.875	10.1605	0	0	0	0	0.0824505	1.11332
2030	CQ	0.837626	2.49872	0	12.5706	28.0333	3.71571	0	0	0	0	1.15228	1.61605
2030	FJ	91.1782	10.8106	6.52886	43.6016	41.8807	0.159407	110.539	0	0	0	2.83667	2.3947
2030	GD	376.743	27.7921	11.1473	21.2353	39.5029	0.839561	211.091	0	0	0	0.497615	4.09333
2030	GS	257.403	0.164694	0	16.7679	33.3098	99.9652	0	0	0	0	1.10087	11.1489
2030	GX	43.0493	2.25168	22.3354	114.299	48.7932	0.166007	93.8552	0	0	0	1.49548	10.7165
2030	GZ	63.7628	0	0	4.6388	62.6152	0.0408214	0	0	0	0	1.43447	2.85341
2030	HA	693.366	5.81319	0	1.50881	19.8373	23.5435	28.699	0	0	0	0.787945	2.85024
2030	HB	52.2285	3.06743	0	32.1563	132.11	59.278	28.699	0	0	0	13.2477	2.31379
2030	HE	161.839	0.977871	0	37.6379	1.625	53.8146	89.6843	0	0	0	3.77257	5.16704
2030	HL	49.0113	0.337108	0	87.9628	11.3038	0.033675	0	0	0	0	6.50641	1.01987
2030	HN	5.15428	0.983018	0	9.71552	1.8955	0.216354	92.1716	0	0	0	1.04488	0.0105898
2030	HU	13.0986	0.0900671	19.3147	31.4793	57.268	17.9073	28.699	0	0	0	1.44391	5.91729
2030	JL	212.662	0	0	103.417	12.0479	2.62081	0	0	0	0	5.78125	3.26073
2030	JS	582.533	18.3711	0	41.2223	4.55939	5.21966	97.7966	0	0	0	0.917248	3.94499
2030	JX	6.79346	0.00772004	15.7982	21.8617	17.4147	4.28148	28.699	0	0	0	1.61333	1.61509
2030	LN	5.16663	1.30211	0	54.652	8.20079	0.603103	101.164	0	0	0	2.84062	1.96689
2030	NM	1225.52	2.28125	0	286.063	5.90372	31.8001	0	0	0	0	8.85741	17.3991
2030	NX	107.848	0.903244	0	12.7116	3.0819	30.0179	0	0	0	0	0.120334	3.97541
2030	QH	1.63136	0.702523	0	0.800679	58.2126	33.4991	0	0	0	0	3.75734	1.94428
2030	SA	174.334	0.334535	0	2.09017	15.4095	79.7545	0	0	0	0	1.60461	6.16719
2030	SC	43.5544	4.14309	0	135.568	358.203	12.5632	0	0	0	0	6.25675	22.5823
2030	SD	319.425	2.21565	0	12.1637	0.961607	89.1802	89.6843	0	0	0	2.29592	7.92763
2030	SH	2.0425	12.4704	2.18859	2.84079	0	0.260736	0	0	0	0	0	0.269022
2030	SX	296.661	3.79826	0	11.6149	2.17857	20.3407	0	0	0	0	0.8972	2.94918
2030	TJ	1.60837	5.50439	0	0.767125	0.00892857	5.07539	0	0	0	0	0.000181943	0.568052
2030	XJ	200.005	0.620176	0	26.5804	36.6797	158.558	0	0	0	0	3.3925	14.7843
2030	XZ	0	0	0	0.0107143	4.09821	0.160893	0	0	0	0	0.0940253	0.161018
2030	YN	35.4208	0	0	150.736	213.881	1.59748	0	0	0	0	10.2045	13.4881
2030	ZJ	16.5789	26.1606	10.5105	12.4439	36.7342	2.02286	204.509	0	0	0	1.53612	1.89776
2025	AH	323.142	0.473496	20.0858	19.7299	10.5997	1.49274	0	0	0	0	0.919226	1.73278
2025	BJ	0	15.1905	0	0.251585	0.875	6.81627	0	0	0	0	0.0595876	0.804602
2025	CQ	0.724575	2.49872	0	8.53733	26.5192	3.71571	0	0	0	0	0.985359	1.38195
2025	FJ	172.846	10.8106	5.18287	30.5046	41.0172	0.159407	85.8578	0	0	0	2.3385	1.97415
2025	GD	452.601	27.7921	7.68752	21.2353	38.9254	0.839561	159.232	0	0	0	0.493872	4.06254
2025	GS	40.3738	0.164694	0	16.7679	32.2387	81.583	0	0	0	0	0.95433	9.66485
2025	GX	3.33436	2.25168	15.0274	76.473	47.8136	0.166007	65.0032	0	0	0	1.11247	7.97189
2025	GZ	11.2595	0	0	4.6388	60.8471	0.0408214	0	0	0	0	1.39909	2.78304
2025	HA	630.834	5.81319	0	1.50881	17.8466	23.5435	19.1327	0	0	0	0.767264	2.77543
2025	HB	49.6864	3.06743	0	20.0914	130.387	21.6485	19.1327	0	0	0	8.82053	1.54056
2025	HE	160.693	0.977871	0	37.6379	1.625	39.6523	59.7895	0	0	0	3.18	4.35544
2025	HL	18.5979	0.337108	0	52.1218	8.47784	0.033675	0	0	0	0	3.94914	0.619023
2025	HN	0.64453	0.983018	0	5.1382	1.83975	0.216354	62.8986	0	0	0	0.614532	0.00622823
2025	HU	1.69924	0.0900671	0	20.0707	55.9475	9.88986	19.1327	0	0	0	1.07122	4.38995
2025	JL	30.2614	0	0	72.1163	11.5136	2.62081	0	0	0	0	4.2039	2.37107
2025	JS	606.625	18.3711	0	19.3809	4.18807	5.21966	69.9298	0	0	0	0.5229	2.24894
2025	JX	1.00538	0.00772004	8.72415	16.0225	17.2856	4.28148	19.1327	0	0	0	1.35235	1.35383
2025	LN	13.0901	1.30211	0	40.999	8.17308	0.603103	74.139	0	0	0	2.21208	1.53169
2025	NM	1355.71	2.28125	0	278.161	5.37882	31.8001	0	0	0	0	8.63937	16.9708
2025	NX	41.1093	0.903244	0	12.7116	2.56151	22.0081	0	0	0	0	0.0993854	3.28333
2025	QH	2.18071	0.702523	0	0.800679	52.3064	33.4991	0	0	0	0	3.57389	1.84935
2025	SA	370.907	0.334535	0	2.09017	13.4088	53.6351	0	0	0	0	1.12159	4.31076
2025	SC	6.73332	4.14309	0	90.9124	319.179	12.5632	0	0	0	0	5.11429	18.4588
2025	SD	265.917	2.21565	14.4949	12.1637	0.961607	60.1972	59.7895	0	0	0	1.65058	5.69932
2025	SH	0.353759	12.4704	0	2.30561	0	0.260736	0	0	0	0	0	0.224967
2025	SX	260.125	3.79826	0	11.6149	2.17857	20.3407	0	0	0	0	0.8972	2.94918
2025	TJ	0.257959	5.50439	0	0.69445	0.00892857	3.50781	0	0	0	0	0.000130256	0.406677
2025	XJ	215.844	0.620176	0	26.5804	31.208	97.0584	0	0	0	0	2.35773	10.2749
2025	XZ	0	0	0	0.0107143	4.09821	0.160893	0	0	0	0	0.0940253	0.161018
2025	YN	56.2011	0	9.18922	105.294	196.312	1.59748	0	0	0	0	8.36178	11.0524
2025	ZJ	14.2849	26.1606	8.80941	8.22664	34.584	2.02286	151.004	0	0	0	1.311	1.61965
2020	AH	72.5085	0.473496	12.0082	2.27557	9.69733	1.49274	0	0	0	0	0.333763	0
2020	BJ	0	15.1905	0	0.238192	0.875	2.80317	0	0	0	0	0.032152	0
2020	CQ	4.37307	2.49872	0	0.450348	25.0051	3.71571	0	0	0	0	0.499271	0
2020	FJ	154.478	10.8106	3.83687	16.7875	40.1537	0.159407	41.4318	0	0	0	1.84033	0
2020	GD	509.84	27.7921	4.22769	3.8767	37.8861	0.839561	94.4349	0	0	0	0.301168	0
2020	GS	175.992	0.164694	0	15.65	31.1676	18.4101	0	0	0	0	0.461794	0
2020	GX	21.2158	2.25168	7.71941	28.9453	46.834	0.166007	36.1511	0	0	0	0.646129	0
2020	GZ	59.1377	0	0	4.35041	57.6646	0.0408214	0	0	0	0	1.33543	0
2020	HA	299.098	5.81319	0	1.42756	15.8559	0.631671	1.91327	0	0	0	0.212312	0
2020	HB	310.318	3.06743	0	2.42578	128.664	0.743143	1.91327	0	0	0	5.51397	0
2020	HE	157.933	0.977871	0	18.5146	1.625	11.66	5.97895	0	0	0	1.33484	0
2020	HL	101.555	0.337108	0	16.9532	3.39114	0.033675	0	0	0	0	1.36907	0
2020	HN	6.77185	0.983018	1.13922	0.520634	1.784	0.216354	33.6256	0	0	0	0.183007	0
2020	HU	9.8992	0.0900671	7.15578	2.82253	54.627	0.261648	1.91327	0	0	0	0.569029	0
2020	JL	68.9573	0	0	15.8384	10.5518	0.107439	0	0	0	0	1.23504	0
2020	JS	735.291	18.3711	10.865	6.87893	3.81676	5.21966	19.7698	0	0	0	0.302101	0
2020	JX	3.92568	0.00772004	6.65259	1.20391	17.1566	0.673473	1.91327	0	0	0	0.503317	0
2020	LN	70.6177	1.30211	0	21.0698	8.12321	0.261382	25.4943	0	0	0	1.3154	0
2020	NM	1136.02	2.28125	0	45.1906	4.32903	7.90399	0	0	0	0	1.76205	0
2020	NX	147.321	0.903244	0	11.9777	2.04113	12.4572	0	0	0	0	0.0745444	0
2020	QH	9.12753	0.702523	0	0.758714	41.6754	11.0108	0	0	0	0	1.96983	0
2020	SA	139.467	0.334535	0	1.98838	11.4081	27.5157	0	0	0	0	0.638579	0
2020	SC	44.6722	4.14309	0	15.3342	280.154	0.56355	0	0	0	0	3.19238	0
2020	SD	318.536	2.21565	0	11.5199	0.961607	31.2141	5.97895	0	0	0	1.00524	0
2020	SH	221.665	12.4704	1.70237	1.18079	0	0.260736	0	0	0	0	0	0
2020	SX	395.36	3.79826	0	11.0176	2.17857	1.87459	0	0	0	0	0.398353	0
2020	TJ	25.7073	5.50439	0	0.559545	0.00892857	1.85562	0	0	0	0	7.4922e-05	0
2020	XJ	245.646	0.620176	0	25.0706	25.7364	20.3945	0	0	0	0	1.07969	0
2020	XZ	0	0	0	0.0153214	4.09821	0.329679	0	0	0	0	0.0940253	0
2020	YN	43.3929	0	0	57.575	164.687	1.59748	0	0	0	0	6.15706	0
2020	ZJ	128.921	26.1606	7.10835	1.80793	32.4338	2.02286	97.5	0	0	0	0.999857	0

## Sheet: SSP5+NCT+0%CCS
Year	Province	coal	gas	biomass	wind	hydro	solar	nuclear	Biomass CCS	Coal CCS	Gas CCS	PHS	BESS
2050	AH	798.742	0.473496	0	2.63986	9.33638	1.49274	0	0	0	0	0.326862	0.616151
2050	BJ	0	15.1905	0	0.278371	0.875	3.47202	0	0	0	0	0.0367246	0.495887
2050	CQ	247.398	2.49872	5.30161	28.9146	34.0898	7.77018	0	0	0	0	1.9302	2.70707
2050	FJ	567.128	10.8106	0	102.829	39.8083	0.159407	41.4318	0	0	0	4.66405	3.93737
2050	GD	1600.17	27.7921	0	4.53562	38.0016	0.839561	68.5882	0	0	0	0.301916	2.48353
2050	GS	243.644	0.164694	0	19.0036	32.8814	192.816	0	0	0	0	1.81631	18.3944
2050	GX	296.861	2.25168	21.4864	288.687	46.2462	0.166007	209.263	0	0	0	2.98017	21.3557
2050	GZ	776.786	0	0	5.21558	57.6646	0.0408214	0	0	0	0	1.33543	2.6564
2050	HA	776.786	5.81319	42.6985	1.67131	27.8	0.631671	66.9643	0	0	0	0.3364	1.21686
2050	HB	960.079	3.06743	0	2.78739	138.655	0.743143	1.91327	0	0	0	3.49773	13.4432
2050	HE	1267.16	0.977871	0	21.2521	1.625	3.73069	5.97895	0	0	0	5.92198	1.03431
2050	HL	269.574	0.337108	0	13.0692	3.39114	0.033675	0	0	0	0	1.00306	1.37383
2050	HN	74.1789	0.983018	2.06585	0.60367	1.75055	0.216354	95.6575	0	0	0	0.990696	0.155291
2050	HU	669.383	0.0900671	0	3.22806	62.55	0.261648	1.91327	0	0	0	0.181027	0.00183469
2050	JL	192.766	0	0	17.089	10.5518	0.107439	0	0	0	0	0.643579	2.63745
2050	JS	1027.84	18.3711	0	7.9825	3.59397	5.21966	19.7698	0	0	0	1.19762	0.675476
2050	JX	12.4179	0.00772004	14.2039	1.38337	17.931	0.673473	1.91327	0	0	0	0.325851	1.40146
2050	LN	185.306	1.30211	0	29.5007	8.12321	2.05316	25.4943	0	0	0	0.521881	0.522451
2050	NM	1506.25	2.28125	0	51.6861	4.32903	7.90399	0	0	0	0	1.66656	1.15396
2050	NX	270.851	0.903244	0	14.1795	1.83297	28.416	0	0	0	0	1.76205	3.46129
2050	QH	28.1963	0.702523	0	0.884607	42.5676	37.8529	0	0	0	0	0.114559	3.78462
2050	SA	462.137	0.334535	0	2.29374	19.4109	184.232	0	0	0	0	3.51801	1.82044
2050	SC	162.887	4.14309	0	75.1079	506.495	0.56355	0	0	0	0	6.4296	23.2061
2050	SD	1000.98	2.21565	0	13.4512	0.961607	205.113	5.97895	0	0	0	4.87728	16.8409
2050	SH	276.607	12.4704	0	1.34418	0	0.260736	0	0	0	0	0	0.136857
2050	SX	993.452	3.79826	0	12.8096	2.17857	1.87459	0	0	0	0	0.398353	1.30943
2050	TJ	163.713	5.50439	0	0.637223	0.00892857	3.05966	0	0	0	0	0.000113146	0.353259
2050	XJ	1093.49	0.620176	0	29.6	22.4534	22.7547	0	0	0	0	1.08867	4.74438
2050	XZ	0	0	0	0.0107143	4.09821	0.160893	0	0	0	0	0.0940253	0.161018
2050	YN	218.154	0	0	357.805	164.687	1.59748	0	0	0	0	14.4981	19.1633
2050	ZJ	422.186	26.1606	7.21447	2.0865	41.0345	2.02286	393.274	0	0	0	1.21206	1.49741
2045	AH	717.708	0.473496	0	2.63986	9.33638	1.49274	0	0	0	0	0.326862	0.616151
2045	BJ	0	15.1905	0	0.278371	0.875	3.47202	0	0	0	0	0.0367246	0.495887
2045	CQ	161.576	2.49872	5.57522	13.7616	32.5756	7.77018	0	0	0	0	1.42763	2.00222
2045	FJ	508.219	10.8106	0	88.7986	39.8083	0.159407	41.4318	0	0	0	4.19171	3.53862
2045	GD	1328.36	27.7921	8.9695	4.53562	38.0016	0.839561	68.5882	0	0	0	0.301916	2.48353
2045	GS	220.622	0.164694	0	19.0036	32.8814	169.649	0	0	0	0	1.63735	16.582
2045	GX	218.178	2.25168	18.4414	247.573	46.2462	0.166007	180.411	0	0	0	2.60434	18.6625
2045	GZ	667.724	0	0	5.21558	57.6646	0.0408214	0	0	0	0	1.33543	2.6564
2045	HA	776.786	5.81319	36.6646	1.67131	25.8093	0.631671	57.398	0	0	0	0.315719	1.14205
2045	HB	875.669	3.06743	0	2.78739	137.277	0.743143	1.91327	0	0	0	5.8657	1.02448
2045	HE	512.874	0.977871	0	21.2521	1.625	3.73069	5.97895	0	0	0	1.00306	1.37383
2045	HL	239.847	0.337108	0	13.0692	3.39114	0.033675	0	0	0	0	0.990696	0.155291
2045	HN	53.8477	0.983018	1.80065	0.60367	1.75055	0.216354	95.6575	0	0	0	0.181027	0.00183469
2045	HU	563.207	0.0900671	0	3.22806	61.2295	0.261648	1.91327	0	0	0	0.631154	2.58653
2045	JL	173.02	0	0	17.089	10.5518	0.107439	0	0	0	0	1.19762	0.675476
2045	JS	923.014	18.3711	0	7.9825	3.59397	5.21966	19.7698	0	0	0	0.325851	1.40146
2045	JX	8.14613	0.00772004	3.85288	1.38337	17.8019	0.673473	1.91327	0	0	0	0.518787	0.519354
2045	LN	183.343	1.30211	0	29.5007	8.12321	2.05316	25.4943	0	0	0	1.66656	1.15396
2045	NM	1997.58	2.28125	0	51.6861	4.32903	7.90399	0	0	0	0	1.76205	3.46129
2045	NX	237.96	0.903244	0	14.1795	1.83297	28.416	0	0	0	0	0.114559	3.78462
2045	QH	21.8302	0.702523	0	0.884607	42.5676	23.6067	0	0	0	0	2.71104	1.40286
2045	SA	408.907	0.334535	0	2.29374	19.4109	158.113	0	0	0	0	3.03418	11.6616
2045	SC	154.676	4.14309	0	75.1079	475.276	0.56355	0	0	0	0	6.10469	22.0334
2045	SD	664.163	2.21565	0	13.4512	0.961607	176.129	5.97895	0	0	0	4.23194	14.6126
2045	SH	240.652	12.4704	0	1.34418	0	0.260736	0	0	0	0	0	0.136857
2045	SX	899.984	3.79826	0	12.8096	2.17857	1.87459	0	0	0	0	0.398353	1.30943
2045	TJ	471.186	5.50439	0	0.637223	0.00892857	3.05966	0	0	0	0	0.000113146	0.353259
2045	XJ	830.207	0.620176	0	29.6	22.4534	22.7547	0	0	0	0	1.08867	4.74438
2045	XZ	0	0	0	0.0107143	4.09821	0.160893	0	0	0	0	0.0940253	0.161018
2045	YN	163.274	0	0	308.42	164.687	1.59748	0	0	0	0	13.0941	17.3076
2045	ZJ	380.127	26.1606	6.5057	2.0865	41.0345	2.02286	331.246	0	0	0	1.21206	1.49741
2040	AH	634.072	0.473496	0	2.63986	9.33638	1.49274	0	0	0	0	0.326862	0.616151
2040	BJ	0	15.1905	0	0.278371	0.875	3.47202	0	0	0	0	0.0367246	0.495887
2040	CQ	137.532	2.49872	4.66765	13.0835	31.0615	7.77018	0	0	0	0	1.37626	1.93018
2040	FJ	461.378	10.8106	0	74.7684	39.8083	0.159407	41.4318	0	0	0	3.71937	3.13988
2040	GD	1114.53	27.7921	7.52791	4.53562	38.0016	0.839561	68.5882	0	0	0	0.301916	2.48353
2040	GS	167.208	0.164694	0	19.0036	32.8814	166.451	0	0	0	0	1.61264	16.3318
2040	GX	154.952	2.25168	15.3964	206.46	46.2462	0.166007	151.559	0	0	0	2.2285	15.9693
2040	GZ	526.906	0	0	5.21558	57.6646	0.0408214	0	0	0	0	1.33543	2.6564
2040	HA	776.786	5.81319	27.1643	1.67131	23.8186	0.631671	5.53125	0	0	0	0.295037	1.06724
2040	HB	770.834	3.06743	0	2.78739	135.555	0.743143	1.91327	0	0	0	5.79536	1.01219
2040	HE	505.723	0.977871	0	21.2521	1.625	3.73069	5.97895	0	0	0	1.00306	1.37383
2040	HL	215.402	0.337108	0	13.0692	3.39114	0.033675	0	0	0	0	0.990696	0.155291
2040	HN	36.8884	0.983018	1.53546	0.60367	1.75055	0.216354	95.6575	0	0	0	0.181027	0.00183469
2040	HU	18.0486	0.0900671	0	3.22806	59.909	0.261648	1.91327	0	0	0	0.618729	2.53561
2040	JL	156.368	0	0	17.089	10.5518	0.107439	0	0	0	0	1.19762	0.675476
2040	JS	1001.96	18.3711	0	7.9825	3.59397	5.21966	19.7698	0	0	0	0.325851	1.40146
2040	JX	9.58331	0.00772004	7.44615	1.38337	17.6729	0.673473	1.91327	0	0	0	0.515693	0.516256
2040	LN	179.159	1.30211	0	29.5007	8.12321	2.05316	25.4943	0	0	0	1.66656	1.15396
2040	NM	2306.87	2.28125	0	51.6861	4.32903	7.90399	0	0	0	0	1.76205	3.46129
2040	NX	205.395	0.903244	0	14.1795	1.83297	28.416	0	0	0	0	0.114559	3.78462
2040	QH	16.8051	0.702523	0	0.884607	42.5676	12.3615	0	0	0	0	2.07405	1.07324
2040	SA	367.21	0.334535	0	2.29374	19.4109	131.993	0	0	0	0	2.57064	9.88005
2040	SC	144.414	4.14309	0	75.1079	436.252	0.56355	0	0	0	0	5.69855	20.5676
2040	SD	721.99	2.21565	0	13.4512	0.961607	127.233	5.97895	0	0	0	3.1432	10.8532
2040	SH	207.677	12.4704	1.1145	1.34418	0	0.260736	0	0	0	0	0	0.136857
2040	SX	816.612	3.79826	0	12.8096	2.17857	1.87459	0	0	0	0	0.398353	1.30943
2040	TJ	395.578	5.50439	0	0.637223	0.00892857	3.05966	0	0	0	0	0.000113146	0.353259
2040	XJ	644.36	0.620176	0	29.6	22.4534	22.7547	0	0	0	0	1.08867	4.74438
2040	XZ	0	0	0	0.0107143	4.09821	0.160893	0	0	0	0	0.0940253	0.161018
2040	YN	139.46	0	0	242.611	164.687	1.59748	0	0	0	0	11.2233	14.8347
2040	ZJ	142.618	26.1606	5.79692	2.0865	41.0345	2.02286	311.518	0	0	0	1.21206	1.49741
2035	AH	527.368	0.473496	9.90459	2.63986	9.33638	1.49274	0	0	0	0	0.326862	0.616151
2035	BJ	0	15.1905	0	0.278371	0.875	3.47202	0	0	0	0	0.0367246	0.495887
2035	CQ	165.546	2.49872	3.76008	13.0835	29.5474	7.77018	0	0	0	0	1.34603	1.88778
2035	FJ	408.9	10.8106	0	60.7383	39.8083	0.159407	41.4318	0	0	0	3.24703	2.74113
2035	GD	949.262	27.7921	6.08632	4.53562	38.0016	0.839561	68.5882	0	0	0	0.301916	2.48353
2035	GS	147.142	0.164694	0	19.0036	32.8814	119.44	0	0	0	0	1.24949	12.654
2035	GX	110.283	2.25168	12.3514	165.347	46.2462	0.166007	122.707	0	0	0	1.85267	13.2761
2035	GZ	403.193	0	0	5.21558	57.6646	0.0408214	0	0	0	0	1.33543	2.6564
2035	HA	776.786	5.81319	0	1.67131	21.828	0.631671	1.91327	0	0	0	0.274356	0.992428
2035	HB	658.368	3.06743	0	2.78739	133.488	0.743143	1.91327	0	0	0	5.71094	0.99745
2035	HE	495.64	0.977871	0	21.2521	1.625	3.73069	5.97895	0	0	0	1.00306	1.37383
2035	HL	192.953	0.337108	0	13.0692	3.39114	0.033675	0	0	0	0	0.990696	0.155291
2035	HN	32.2704	0.983018	1.27026	0.60367	1.75055	0.216354	81.1856	0	0	0	0.181027	0.00183469
2035	HU	22.4205	0.0900671	11.5267	3.22806	58.5885	0.261648	1.91327	0	0	0	0.606304	2.48469
2035	JL	139.379	0	0	17.089	10.5518	0.107439	0	0	0	0	1.19762	0.675476
2035	JS	767.848	18.3711	0	7.9825	3.59397	5.21966	19.7698	0	0	0	0.325851	1.40146
2035	JX	9.97587	0.00772004	8.48791	1.38337	17.5438	0.673473	1.91327	0	0	0	0.512599	0.513159
2035	LN	175.447	1.30211	0	29.5007	8.12321	2.05316	25.4943	0	0	0	1.66656	1.15396
2035	NM	1992.67	2.28125	0	51.6861	4.32903	7.90399	0	0	0	0	1.76205	3.46129
2035	NX	171.758	0.903244	0	14.1795	1.83297	28.416	0	0	0	0	0.114559	3.78462
2035	QH	3.05547	0.702523	0	0.884607	42.5676	12.3615	0	0	0	0	2.07405	1.07324
2035	SA	242.157	0.334535	0	2.29374	15.0094	105.874	0	0	0	0	2.06426	7.93382
2035	SC	127.863	4.14309	0	75.1079	373.316	0.56355	0	0	0	0	5.04357	18.2036
2035	SD	717.67	2.21565	0	13.4512	0.961607	106.57	5.97895	0	0	0	2.68312	9.26462
2035	SH	184.625	12.4704	1.01321	1.34418	0	0.260736	0	0	0	0	0	0.136857
2035	SX	720.189	3.79826	0	12.8096	2.17857	1.87459	0	0	0	0	0.398353	1.30943
2035	TJ	378.107	5.50439	0	0.637223	0.00892857	3.05966	0	0	0	0	0.000113146	0.353259
2035	XJ	559.084	0.620176	0	29.6	22.4534	22.7547	0	0	0	0	1.08867	4.74438
2035	XZ	0	0	0	0.0107143	4.09821	0.160893	0	0	0	0	0.0940253	0.161018
2035	YN	115.368	0	0	176.033	164.687	1.59748	0	0	0	0	9.33051	12.3329
2035	ZJ	307.054	26.1606	5.08814	2.0865	35.8741	2.02286	258.013	0	0	0	1.08474	1.34012
2030	AH	311.894	0.473496	11.7347	2.397	9.33638	1.49274	0	0	0	0	0.326862	0.616151
2030	BJ	0	15.1905	0	0.251585	0.875	3.47202	0	0	0	0	0.0367246	0.495887
2030	CQ	13.2038	2.49872	6.84601	0.470884	28.0333	7.77018	0	0	0	0	0.92392	1.29578
2030	FJ	339.891	10.8106	0	43.6016	39.8083	0.159407	41.4318	0	0	0	2.77469	2.34238
2030	GD	818.678	27.7921	5.80087	4.09634	38.0016	0.839561	68.5882	0	0	0	0.301916	2.48353
2030	GS	174.654	0.164694	0	16.7679	32.8814	68.6537	0	0	0	0	0.857176	8.68093
2030	GX	76.2603	2.25168	22.3354	103.466	46.2462	0.166007	93.8552	0	0	0	1.3692	9.81159
2030	GZ	294.157	0	0	4.6388	57.6646	0.0408214	0	0	0	0	1.33543	2.6564
2030	HA	642.613	5.81319	0	1.50881	19.8373	0.631671	1.91327	0	0	0	0.253674	0.917617
2030	HB	537.768	3.06743	0	2.54632	132.11	0.743143	1.91327	0	0	0	5.65466	0.987621
2030	HE	277.532	0.977871	0	19.4271	1.625	3.73069	5.97895	0	0	0	1.00306	1.37383
2030	HL	169.338	0.337108	0	12.0639	3.39114	0.033675	0	0	0	0	0.990696	0.155291
2030	HN	25.5399	0.983018	2.41216	0.548312	1.75055	0.216354	63.0957	0	0	0	0.181027	0.00183469
2030	HU	15.858	0.0900671	0	2.95771	57.268	0.261648	1.91327	0	0	0	0.593879	2.43377
2030	JL	242.782	0	0	15.7745	10.5518	0.107439	0	0	0	0	1.19762	0.675476
2030	JS	938.388	18.3711	0	7.24679	3.59397	5.21966	19.7698	0	0	0	0.325851	1.40146
2030	JX	8.37205	0.00772004	15.7982	1.26373	17.4147	0.673473	1.91327	0	0	0	0.509505	0.510062
2030	LN	24.714	1.30211	0	27.2314	8.12321	2.05316	25.4943	0	0	0	1.66656	1.15396
2030	NM	2231.24	2.28125	0	47.3558	4.32903	7.90399	0	0	0	0	1.76205	3.46129
2030	NX	144.911	0.903244	0	12.7116	1.83297	28.416	0	0	0	0	0.114559	3.78462
2030	QH	16.194	0.702523	0	0.800679	42.5676	12.3615	0	0	0	0	2.07405	1.07324
2030	SA	188.238	0.334535	0	2.09017	15.0094	79.7545	0	0	0	0	1.60071	6.15222
2030	SC	151.958	4.14309	6.91059	69.4532	358.203	0.56355	0	0	0	0	4.88628	17.6359
2030	SD	609.486	2.21565	0	12.1637	0.961607	89.1802	5.97895	0	0	0	2.29592	7.92763
2030	SH	276.418	12.4704	0.911912	1.23525	0	0.260736	0	0	0	0	0	0.136857
2030	SX	630.287	3.79826	0	11.6149	2.17857	1.87459	0	0	0	0	0.398353	1.30943
2030	TJ	4.31639	5.50439	0	0.585438	0.00892857	3.05966	0	0	0	0	0.000113146	0.353259
2030	XJ	450.914	0.620176	0	26.5804	22.4534	22.7547	0	0	0	0	1.08867	4.74438
2030	XZ	0	0	0	0.0107143	4.09821	0.160893	0	0	0	0	0.0940253	0.161018
2030	YN	97.1558	0	0	127.344	164.687	1.59748	0	0	0	0	8.2218	10.8674
2030	ZJ	74.3784	26.1606	10.5105	1.90079	35.8741	2.02286	204.509	0	0	0	1.08474	1.34012
2025	AH	327.69	0.473496	8.36906	2.397	9.33638	1.49274	0	0	0	0	0.326862	0.616151
2025	BJ	0	15.1905	0	0.251585	0.875	3.47202	0	0	0	0	0.0367246	0.495887
2025	CQ	7.5817	2.49872	0	0.470884	26.5192	0	0	0	0	0	0.545461	0.764999
2025	FJ	255.066	10.8106	2.15953	30.5046	39.8083	0.159407	41.4318	0	0	0	2.30235	1.94363
2025	GD	734.297	27.7921	3.20313	4.09634	38.0016	0.839561	68.5882	0	0	0	0.301916	2.48353
2025	GS	124.14	0.164694	0	16.7679	31.1676	47.3809	0	0	0	0	0.685588	6.9432
2025	GX	58.6663	2.25168	6.26142	76.473	46.2462	0.166007	65.0032	0	0	0	1.10099	7.88964
2025	GZ	209.673	0	0	4.6388	57.6646	0.0408214	0	0	0	0	1.33543	2.6564
2025	HA	501.474	5.81319	0	1.50881	17.4485	0.631671	1.91327	0	0	0	0.228857	0.827844
2025	HB	322.024	3.06743	0	2.54632	130.387	0.743143	1.91327	0	0	0	5.58432	0.975335
2025	HE	184.963	0.977871	0	19.4271	1.625	3.73069	5.97895	0	0	0	1.00306	1.37383
2025	HL	141.025	0.337108	0	12.0639	3.39114	0.033675	0	0	0	0	0.990696	0.155291
2025	HN	20.793	0.983018	0.739871	0.548312	1.75055	0.216354	45.0057	0	0	0	0.181027	0.00183469
2025	HU	15.4772	0.0900671	0	2.95771	55.6834	0.261648	1.91327	0	0	0	0.578969	2.37267
2025	JL	97.2179	0	0	15.7745	10.5518	0.107439	0	0	0	0	1.19762	0.675476
2025	JS	769.146	18.3711	0	7.24679	3.59397	5.21966	19.7698	0	0	0	0.325851	1.40146
2025	JX	6.4139	0.00772004	1.43145	1.26373	17.2856	0.673473	1.91327	0	0	0	0.506411	0.506964
2025	LN	124.448	1.30211	0	27.2314	8.12321	2.05316	25.4943	0	0	0	1.66656	1.15396
2025	NM	1918.82	2.28125	0	47.3558	4.32903	7.90399	0	0	0	0	1.76205	3.46129
2025	NX	121.693	0.903244	0	12.7116	1.83297	22.0081	0	0	0	0	0.0983765	3.25
2025	QH	14.9718	0.702523	0	0.800679	42.5676	12.3615	0	0	0	0	2.07405	1.07324
2025	SA	178.275	0.334535	0	2.09017	12.2084	53.6351	0	0	0	0	1.10991	4.26586
2025	SC	98.0266	4.14309	0	53.7675	311.374	0.56355	0	0	0	0	4.14028	14.9434
2025	SD	458.636	2.21565	10.5215	12.1637	0.961607	60.1972	5.97895	0	0	0	1.65058	5.69932
2025	SH	155.816	12.4704	0.810617	1.23525	0	0.260736	0	0	0	0	0	0.136857
2025	SX	516.607	3.79826	0	11.6149	2.17857	1.87459	0	0	0	0	0.398353	1.30943
2025	TJ	60.4515	5.50439	0	0.585438	0.00892857	3.05966	0	0	0	0	0.000113146	0.353259
2025	XJ	362.334	0.620176	0	26.5804	22.4534	22.7547	0	0	0	0	1.08867	4.74438
2025	XZ	0	0	0	0.0107143	4.09821	0.160893	0	0	0	0	0.0940253	0.161018
2025	YN	73.9359	0	0	69.8841	164.687	1.59748	0	0	0	0	6.46396	8.54393
2025	ZJ	236.569	26.1606	3.67059	1.90079	32.0038	2.02286	151.004	0	0	0	0.989247	1.22214
2020	AH	72.5085	0.473496	12.0082	2.27557	9.69733	1.49274	0	0	0	0	0.333763	0
2020	BJ	0	15.1905	0	0.238192	0.875	2.80317	0	0	0	0	0.032152	0
2020	CQ	4.37307	2.49872	0	0.450348	25.0051	0	0	0	0	0	0.499271	0
2020	FJ	154.478	10.8106	3.83687	16.7875	40.1537	0.159407	41.4318	0	0	0	1.84033	0
2020	GD	509.84	27.7921	4.22769	3.8767	37.8861	0.839561	94.4349	0	0	0	0.301168	0
2020	GS	175.992	0.164694	0	15.65	31.1676	18.4101	0	0	0	0	0.461794	0
2020	GX	21.2158	2.25168	7.71941	28.9453	46.834	0.166007	36.1511	0	0	0	0.646129	0
2020	GZ	59.1377	0	0	4.35041	57.6646	0.0408214	0	0	0	0	1.33543	0
2020	HA	299.098	5.81319	0	1.42756	15.8559	0.631671	1.91327	0	0	0	0.212312	0
2020	HB	310.318	3.06743	0	2.42578	128.664	0.743143	1.91327	0	0	0	5.51397	0
2020	HE	157.933	0.977871	0	18.5146	1.625	11.66	5.97895	0	0	0	1.33484	0
2020	HL	101.555	0.337108	0	16.9532	3.39114	0.033675	0	0	0	0	1.36907	0
2020	HN	6.77185	0.983018	1.13922	0.520634	1.784	0.216354	33.6256	0	0	0	0.183007	0
2020	HU	9.8992	0.0900671	7.15578	2.82253	54.627	0.261648	1.91327	0	0	0	0.569029	0
2020	JL	68.9573	0	0	15.8384	10.5518	0.107439	0	0	0	0	1.23504	0
2020	JS	735.291	18.3711	10.865	6.87893	3.81676	5.21966	19.7698	0	0	0	0.302101	0
2020	JX	3.92568	0.00772004	6.65259	1.20391	17.1566	0.673473	1.91327	0	0	0	0.503317	0
2020	LN	70.6177	1.30211	0	21.0698	8.12321	0.261382	25.4943	0	0	0	1.3154	0
2020	NM	1136.02	2.28125	0	45.1906	4.32903	7.90399	0	0	0	0	1.76205	0
2020	NX	147.321	0.903244	0	11.9777	2.04113	12.4572	0	0	0	0	0.0745444	0
2020	QH	9.12753	0.702523	0	0.758714	41.6754	11.0108	0	0	0	0	1.96983	0
2020	SA	139.467	0.334535	0	1.98838	11.4081	27.5157	0	0	0	0	0.638579	0
2020	SC	44.6722	4.14309	0	15.3342	280.154	0.56355	0	0	0	0	3.19238	0
2020	SD	318.536	2.21565	0	11.5199	0.961607	31.2141	5.97895	0	0	0	1.00524	0
2020	SH	221.665	12.4704	1.70237	1.18079	0	0.260736	0	0	0	0	0	0
2020	SX	395.36	3.79826	0	11.0176	2.17857	1.87459	0	0	0	0	0.398353	0
2020	TJ	25.7073	5.50439	0	0.559545	0.00892857	1.85562	0	0	0	0	7.4922e-05	0
2020	XJ	245.646	0.620176	0	25.0706	25.7364	20.3945	0	0	0	0	1.07969	0
2020	XZ	0	0	0	0.0153214	4.09821	0.329679	0	0	0	0	0.0940253	0
2020	YN	43.3929	0	0	57.575	164.687	1.59748	0	0	0	0	6.15706	0
2020	ZJ	128.921	26.1606	7.10835	1.80793	32.4338	2.02286	97.5	0	0	0	0.999857	0
