# Supplementary material for: Deciphering decarbonization trajectories in China by spatiotemporal-accumulation modeling of electricity carbon footprint
Source: iScience. 2025 Feb 6;28(3):111963. doi: 10.1016/j.isci.2025.111963 (PMC11907481; doi:10.1016/j.isci.2025.111963)
Supplement: Data S1. Tables S12–S15 [file mmc2.zip › Supplemental Material/Table S13.xlsx]

## Sheet: Description
The data of modeled carbon footprints under various methods,related to Figure 2

## Sheet: Fig 2(a)
National electricity mix
SSP1+1.5℃
year	BS1	BS2	Model
2020	0.98888	0.98888	0.98888
2021	0.922241	0.922586	0.922586
2022	0.862385	0.862531	0.862752
2023	0.808874	0.808712	0.809186
2024	0.760745	0.760206	0.760944
2025	0.772461	0.771499	0.772505
2026	0.784174	0.782864	0.783854
2027	0.776863	0.775284	0.776182
2028	0.769884	0.767843	0.768812
2029	0.76294	0.7604	0.761445
2030	0.756088	0.753013	0.754141
2031	0.739106	0.734869	0.73612
2032	0.72387	0.718132	0.71966
2033	0.708607	0.701159	0.702976
2034	0.693242	0.683845	0.685988
2035	0.601568	0.590062	0.597136
2036	0.569525	0.555224	0.564226
2037	0.539791	0.520565	0.530563
2038	0.510445	0.485926	0.497074
2039	0.481708	0.451579	0.46404
2040	0.452879	0.417238	0.431157
2041	0.430555	0.392084	0.406887
2042	0.409825	0.365791	0.381549
2043	0.389133	0.339294	0.356007
2044	0.368428	0.312605	0.330233
2045	0.347664	0.285704	0.304665
2046	0.308408	0.240205	0.262261
2047	0.289749	0.216065	0.239535
2048	0.270985	0.192554	0.21663
2049	0.252096	0.169054	0.193541
2050	0.233057	0.145525	0.170262

## Sheet: Fig 2(b)
Wind electricity
SSP1+1.5℃
year	BS1	BS2	Model
2020	0.0227331	0.0227331	0.02273
2021	0.0230929	0.0230929	0.02309
2022	0.0232812	0.0225819	0.02311
2023	0.023397	0.0220591	0.023
2024	0.0234754	0.0215627	0.02283
2025	0.023532	0.0211001	0.02263
2026	0.0235148	0.0206193	0.02257
2027	0.0234984	0.0204943	0.02251
2028	0.0234827	0.0203723	0.02245
2029	0.0234678	0.020251	0.02238
2030	0.0234535	0.0201307	0.02232
2031	0.0235983	0.0201471	0.02218
2032	0.0237126	0.0200016	0.02204
2033	0.0238051	0.0198281	0.0219
2034	0.0238815	0.0196334	0.02177
2035	0.0239457	0.0194213	0.02163
2036	0.0240126	0.0192041	0.02144
2037	0.024074	0.0188073	0.02124
2038	0.0241307	0.0184406	0.02102
2039	0.0241831	0.0180739	0.02079
2040	0.0242317	0.0177065	0.02056
2041	0.0241695	0.0172579	0.02001
2042	0.0241113	0.0168301	0.01951
2043	0.0240566	0.0164261	0.01905
2044	0.0240053	0.0160451	0.01861
2045	0.023957	0.0156864	0.01821
2046	0.023901	0.0153425	0.01805
2047	0.0238598	0.0150832	0.01792
2048	0.0238181	0.0148101	0.01772
2049	0.0237759	0.0145472	0.01759
2050	0.0237332	0.0142945	0.01749

## Sheet: Fig 2(c)
Solar electricity
SSP1+1.5℃
year	BS1	BS2	Model
2020	0.0967179	0.0967179	0.0967179
2021	0.100556	0.100556	0.100556
2022	0.102266	0.0962019	0.100511
2023	0.103233	0.0915794	0.0992499
2024	0.103856	0.0871501	0.0975313
2025	0.10429	0.0830114	0.0956409
2026	0.105113	0.0795604	0.0941717
2027	0.105753	0.0790613	0.0929215
2028	0.106263	0.0784752	0.0918236
2029	0.106679	0.0778108	0.0908361
2030	0.107026	0.0770902	0.0899314
2031	0.107159	0.0762191	0.0888353
2032	0.10727	0.0741279	0.0877414
2033	0.107365	0.0719534	0.0866453
2034	0.107447	0.0697135	0.0855443
2035	0.107518	0.0674113	0.0844363
2036	0.107688	0.0651531	0.0843716
2037	0.108017	0.0614176	0.0823634
2038	0.108324	0.057963	0.0802531
2039	0.108608	0.054518	0.0780631
2040	0.108807	0.0510459	0.0758784
2041	0.108865	0.0474042	0.0727028
2042	0.108747	0.0439134	0.0697114
2043	0.108634	0.040606	0.0668774
2044	0.108524	0.0374776	0.0641769
2045	0.108418	0.0345242	0.06159
2046	0.108134	0.0316902	0.06073
2047	0.108143	0.0296083	0.05838
2048	0.108151	0.0273993	0.05629
2049	0.108158	0.0252756	0.05441
2050	0.108166	0.0232383	0.05173

## Sheet: Fig 2(d)
Battery stored electricity
SSP1+1.5℃
year	BS1	BS2	Model
2020	0.0967179	0.0967179	0.0967179
2021	0.100556	0.100556	0.100556
2022	0.102266	0.0962019	0.100511
2023	0.103233	0.0915794	0.0992499
2024	0.103856	0.0871501	0.0975313
2025	0.10429	0.0830114	0.0956409
2026	0.105113	0.0795604	0.0941717
2027	0.105753	0.0790613	0.0929215
2028	0.106263	0.0784752	0.0918236
2029	0.106679	0.0778108	0.0908361
2030	0.107026	0.0770902	0.0899314
2031	0.107159	0.0762191	0.0888353
2032	0.10727	0.0741279	0.0877414
2033	0.107365	0.0719534	0.0866453
2034	0.107447	0.0697135	0.0855443
2035	0.107518	0.0674113	0.0844363
2036	0.107688	0.0651531	0.0843716
2037	0.108017	0.0614176	0.0823634
2038	0.108324	0.057963	0.0802531
2039	0.108608	0.054518	0.0780631
2040	0.108807	0.0510459	0.0758784
2041	0.108865	0.0474042	0.0727028
2042	0.108747	0.0439134	0.0697114
2043	0.108634	0.040606	0.0668774
2044	0.108524	0.0374776	0.0641769
2045	0.108418	0.0345242	0.06159
2046	0.108134	0.0316902	0.06073
2047	0.108143	0.0296083	0.05838
2048	0.108151	0.0273993	0.05629
2049	0.108158	0.0252756	0.05441
2050	0.108166	0.0232383	0.05173
