# Supplementary material for: Deciphering decarbonization trajectories in China by spatiotemporal-accumulation modeling of electricity carbon footprint
Source: iScience. 2025 Feb 6;28(3):111963. doi: 10.1016/j.isci.2025.111963 (PMC11907481; doi:10.1016/j.isci.2025.111963)
Supplement: Data S1. Tables S12–S15 [file mmc2.zip › Supplemental Material/Table S14.xlsx]

## Sheet: Description
Data on changes in the carbon footprint of national electricity mix,related to Figure 3

## Sheet: Fig 3(a)
Model+NCT
Year	SSP1	SSP2	SSP3	SSP4	SSP5
2020	0.98888	0.989309	0.989309	0.989309	0.989309
2021	0.981303	0.98502	1.00072	0.994802	1.00594
2022	0.972805	0.980055	1.00996	0.998971	1.01954
2023	0.964633	0.975612	1.01842	1.0032	1.03154
2024	0.956814	0.971713	1.02618	1.00753	1.04222
2025	1.0089	1.01548	1.07627	1.06032	1.09211
2026	1.03538	1.02842	1.09991	1.07871	1.12013
2027	1.02935	1.01628	1.0971	1.06872	1.12215
2028	1.0237	1.00481	1.09443	1.05938	1.12403
2029	1.01842	0.99385	1.0919	1.05064	1.1258
2030	1.01369	0.983398	1.08947	1.04252	1.12746
2031	1.00146	0.97426	1.07999	1.02427	1.12348
2032	0.989404	0.965473	1.07091	1.00733	1.11976
2033	0.978095	0.957061	1.06218	0.99136	1.11626
2034	0.96888	0.949302	1.05379	0.975857	1.11297
2035	0.876292	0.883072	0.990774	0.899816	1.06267
2036	0.858353	0.877854	0.994945	0.881733	1.06409
2037	0.840257	0.872094	0.998947	0.86425	1.06544
2038	0.822962	0.866727	1.0028	0.846961	1.06673
2039	0.807634	0.861878	1.00651	0.829869	1.06795
2040	0.792402	0.857351	1.01011	0.812988	1.06912
2041	0.781498	0.854524	1.00568	0.800034	1.0706
2042	0.763466	0.847223	0.996981	0.781882	1.06791
2043	0.744701	0.839987	0.988629	0.763702	1.06534
2044	0.724774	0.832813	0.980594	0.745673	1.06289
2045	0.703628	0.825845	0.972893	0.72814	1.06055
2046	0.65174	0.810582	0.962864	0.700133	1.05253
2047	0.62329	0.801591	0.959897	0.677096	1.0523
2048	0.593749	0.79293	0.957052	0.654081	1.05208
2049	0.562731	0.784791	0.954315	0.631136	1.05187
2050	0.530564	0.777431	0.951677	0.608308	1.05167

## Sheet: Fig 3(b)
SSP2+Model
Year	NCT	2℃	1.5℃
2020	0.989309	0.98888	0.98888
2021	0.98502	0.95013	0.940152
2022	0.980055	0.912565	0.894534
2023	0.975612	0.876977	0.852532
2024	0.971713	0.843215	0.813724
2025	1.01548	0.885329	0.870099
2026	1.02842	0.905586	0.889845
2027	1.01628	0.89495	0.873433
2028	1.00481	0.884728	0.857787
2029	0.99385	0.874891	0.842784
2030	0.983398	0.865419	0.828386
2031	0.97426	0.845407	0.803297
2032	0.965473	0.825885	0.77915
2033	0.957061	0.806838	0.756033
2034	0.949302	0.788256	0.733858
2035	0.883072	0.688674	0.632193
2036	0.877854	0.672273	0.606458
2037	0.872094	0.655893	0.581541
2038	0.866727	0.639565	0.55786
2039	0.861878	0.623309	0.53465
2040	0.857351	0.607136	0.5118
2041	0.854524	0.587709	0.488141
2042	0.847223	0.564018	0.46285
2043	0.839987	0.539679	0.437754
2044	0.832813	0.514581	0.412947
2045	0.825845	0.489067	0.389561
2046	0.810582	0.439295	0.346262
2047	0.801591	0.418115	0.318519
2048	0.79293	0.396737	0.290944
2049	0.784791	0.375166	0.263668
2050	0.777431	0.353414	0.236617

## Sheet: Fig 3(c)
SSP2+Model+2℃
Year	No CCS	25%CCS	50%CCS	75%CCS	100%CCS
2020	0.98888	0.98888	0.98888	0.98888	0.98888
2021	0.95013	0.95013	0.95013	0.95013	0.95013
2022	0.912565	0.912565	0.912565	0.912565	0.912565
2023	0.876977	0.876977	0.876977	0.876977	0.876977
2024	0.843215	0.843215	0.843215	0.843215	0.843215
2025	0.885329	0.885329	0.885329	0.885329	0.885329
2026	0.905586	0.905586	0.905586	0.905586	0.905586
2027	0.89495	0.89495	0.89495	0.89495	0.89495
2028	0.884728	0.884728	0.884728	0.884728	0.884728
2029	0.874891	0.874891	0.874891	0.874891	0.874891
2030	0.865419	0.865419	0.865419	0.865419	0.865419
2031	0.845407	0.839767	0.834127	0.828487	0.822847
2032	0.825885	0.814746	0.803606	0.792466	0.781327
2033	0.806838	0.790334	0.773829	0.757325	0.740821
2034	0.788256	0.766517	0.744778	0.723039	0.7013
2035	0.688674	0.662061	0.635448	0.608835	0.582222
2036	0.672273	0.642023	0.611773	0.581523	0.551274
2037	0.655893	0.622018	0.588143	0.554269	0.520394
2038	0.639565	0.602081	0.564597	0.527112	0.489628
2039	0.623309	0.582232	0.541155	0.500078	0.459001
2040	0.607136	0.562485	0.517833	0.473182	0.428531
2041	0.587709	0.54162	0.495531	0.449447	0.403353
2042	0.564018	0.516862	0.469705	0.422559	0.375393
2043	0.539679	0.49147	0.443261	0.395068	0.346844
2044	0.514581	0.465354	0.416126	0.366918	0.317671
2045	0.489067	0.438894	0.38872	0.338571	0.288373
2046	0.439295	0.393969	0.348643	0.303335	0.257991
2047	0.418115	0.373523	0.328931	0.284353	0.239747
2048	0.396737	0.35287	0.309003	0.265146	0.22127
2049	0.375166	0.332018	0.28887	0.245728	0.202574
2050	0.353414	0.310979	0.268544	0.226111	0.183675
