# Supplementary material for: Deciphering decarbonization trajectories in China by spatiotemporal-accumulation modeling of electricity carbon footprint
Source: iScience. 2025 Feb 6;28(3):111963. doi: 10.1016/j.isci.2025.111963 (PMC11907481; doi:10.1016/j.isci.2025.111963)
Supplement: Data S1. Tables S12–S15 [file mmc2.zip › Supplemental Material/Table S15.xlsx]

## Sheet: Description
The carbon footprint data of provincial power structure from 2020 to 2050, related to Figure 7 and Figures S2 and S3.

## Sheet: Fig 7
Province	20	21	22	23	24	25	26	27	28	29	30	31	32	33	34	35	36	37	38	39	40	41	42	43	44	45	46	47	48	49	50
AH	0.83005	0.882316	0.90648	0.920481	0.9296	0.959419	0.943984	0.912053	0.870663	0.814979	0.736188	0.716316	0.698079	0.681258	0.665673	0.606683	0.571974	0.5344	0.493682	0.449502	0.401498	0.377772	0.352517	0.326161	0.298651	0.270415	0.255757	0.247343	0.23904	0.230886	0.222912
BJ	0.862034	0.837314	0.809238	0.783114	0.758737	0.912472	0.979409	0.971867	0.964488	0.957271	0.950211	0.930763	0.911666	0.892914	0.874499	0.679565	0.664086	0.648454	0.632723	0.616934	0.601116	0.604461	0.592929	0.581009	0.568734	0.557307	0.50614	0.487722	0.46953	0.451589	0.433921
CQ	0.354892	0.330426	0.301526	0.274109	0.248059	0.390297	0.459421	0.457815	0.456176	0.454512	0.452827	0.446586	0.440414	0.434315	0.42829	0.248304	0.246629	0.244629	0.242344	0.239807	0.237046	0.232476	0.229093	0.225606	0.222027	0.219004	0.209366	0.205904	0.202332	0.198672	0.194945
FJ	0.723781	0.700225	0.678769	0.659427	0.641897	0.654863	0.632451	0.596011	0.557649	0.517211	0.47453	0.482209	0.488788	0.494473	0.499425	0.471786	0.423607	0.370226	0.31078	0.244196	0.169135	0.156594	0.144135	0.131761	0.119473	0.107488	0.104305	0.102367	0.100469	0.0986143	0.0968033
GD	0.69843	0.679048	0.659899	0.641066	0.622542	0.63343	0.631508	0.617101	0.602528	0.587785	0.572871	0.548502	0.523768	0.49867	0.473211	0.408027	0.38945	0.371042	0.352826	0.334811	0.316999	0.301256	0.285472	0.269724	0.254013	0.239029	0.223724	0.211289	0.198498	0.185412	0.172084
GS	0.921839	0.839104	0.742421	0.63188	0.504341	0.64229	0.855427	0.914462	0.955565	0.985802	1.00896	0.973446	0.927536	0.865946	0.779086	0.268051	0.392758	0.470938	0.524223	0.562642	0.591481	0.566002	0.522608	0.466051	0.3898	0.282796	0.274484	0.265808	0.256789	0.247367	0.237564
GX	0.255045	0.211828	0.174208	0.141997	0.114097	0.282306	0.389647	0.410639	0.428	0.442566	0.454934	0.424939	0.39631	0.368941	0.342739	0.177084	0.191112	0.203316	0.213969	0.22329	0.231457	0.217729	0.203867	0.189889	0.175814	0.16246	0.159246	0.156837	0.154219	0.151453	0.148589
GZ	0.662422	0.608829	0.545747	0.470801	0.380303	0.452821	0.616439	0.683272	0.736825	0.780694	0.817288	0.805652	0.79415	0.782781	0.771543	0.61341	0.590351	0.566125	0.540647	0.513824	0.485553	0.456247	0.427142	0.398287	0.369679	0.341448	0.341327	0.34179	0.342206	0.342581	0.342919
HA	1.13483	1.12432	1.11698	1.11159	1.10745	1.12432	1.13062	1.12847	1.1264	1.12442	1.1225	1.09877	1.0706	1.03667	0.995033	0.903353	0.874441	0.846217	0.818764	0.79208	0.766141	0.741944	0.715208	0.685961	0.653839	0.618957	0.549214	0.499006	0.447967	0.396125	0.343528
HB	0.966259	0.900144	0.818984	0.717304	0.586333	0.443501	0.451966	0.447264	0.442809	0.438575	0.434541	0.4479	0.459445	0.469481	0.478246	0.461243	0.431914	0.401466	0.369853	0.337026	0.302929	0.284834	0.266406	0.247677	0.228646	0.209487	0.205622	0.201682	0.197747	0.193826	0.189928
HE	1.06768	0.979753	0.904529	0.841144	0.786975	0.813719	0.826482	0.809095	0.792607	0.776948	0.762055	0.736151	0.712319	0.690277	0.669798	0.587357	0.569045	0.551604	0.534982	0.519119	0.503955	0.452311	0.397086	0.3415	0.285614	0.230292	0.222829	0.216571	0.2104	0.204337	0.198398
HL	1.32745	1.21315	1.07918	0.921027	0.73169	0.540645	0.594308	0.621527	0.642341	0.658727	0.671925	0.643561	0.61555	0.587888	0.560567	0.506703	0.487581	0.468343	0.448987	0.429513	0.409918	0.364203	0.318224	0.272005	0.22555	0.178908	0.171995	0.169984	0.168021	0.166106	0.164244
HN	0.245767	0.194976	0.153552	0.119234	0.0903154	0.0660378	0.0775815	0.0869049	0.094687	0.101276	0.106922	0.0938295	0.0818792	0.0709273	0.0608539	0.051248	0.0587932	0.0660225	0.0729549	0.0796081	0.0859984	0.0768122	0.0679374	0.059332	0.0509838	0.0428812	0.0420582	0.0413492	0.0406624	0.0399966	0.0393511
HU	0.232181	0.196949	0.165775	0.138343	0.113994	0.300792	0.400361	0.409356	0.416609	0.422537	0.427437	0.448462	0.463556	0.474378	0.482035	0.393467	0.404862	0.41435	0.422285	0.428937	0.434518	0.413201	0.389632	0.363628	0.334943	0.305288	0.299028	0.292792	0.286428	0.279983	0.273497
JL	1.2412	1.07743	0.925653	0.785152	0.654689	0.636494	0.889941	1.01066	1.08907	1.14405	1.18472	1.11506	1.03719	0.949597	0.850391	0.67314	0.633859	0.595084	0.556826	0.519088	0.481867	0.434138	0.382331	0.325991	0.264521	0.197701	0.189748	0.186257	0.182715	0.179102	0.175404
JS	1.03074	1.01527	0.998854	0.98177	0.963973	0.96119	0.957272	0.946785	0.936403	0.926126	0.915952	0.893141	0.871612	0.851258	0.831983	0.797225	0.771331	0.741056	0.705241	0.662272	0.609842	0.563465	0.512278	0.45816	0.400859	0.340292	0.302759	0.270471	0.236645	0.2012	0.164047
JX	0.266703	0.220037	0.186402	0.161343	0.141854	0.229591	0.28249	0.290212	0.296811	0.302503	0.307454	0.306903	0.305038	0.302265	0.298849	0.245147	0.293385	0.329859	0.358234	0.380797	0.399048	0.374563	0.348327	0.320371	0.290592	0.25984	0.252641	0.246945	0.241185	0.23538	0.229549
LN	0.837068	0.70196	0.570751	0.443898	0.32119	0.258638	0.260707	0.240789	0.222453	0.205512	0.189808	0.181013	0.172869	0.165295	0.158222	0.103794	0.104879	0.105739	0.106393	0.106856	0.107141	0.104532	0.102024	0.0995812	0.0972024	0.0951222	0.090407	0.0869241	0.0836421	0.0805405	0.0776024
NM	1.6781	1.61748	1.56482	1.51885	1.47835	1.49387	1.5107	1.50559	1.50032	1.49487	1.48925	1.44607	1.40282	1.35953	1.31619	1.19734	1.15718	1.11361	1.06618	1.01436	0.957519	0.935591	0.913514	0.893576	0.875488	0.859549	0.736846	0.714071	0.688944	0.661128	0.630216
NX	1.17331	1.13358	1.07948	1.00775	0.908142	0.970693	1.09609	1.1224	1.14224	1.15771	1.17009	1.14502	1.12061	1.09683	1.07367	0.918317	0.89822	0.878404	0.858877	0.839641	0.820694	0.824887	0.805613	0.786401	0.767261	0.74881	0.69432	0.671462	0.648372	0.625063	0.601547
QH	0.330028	0.299715	0.268823	0.241516	0.217149	0.30012	0.341606	0.338729	0.33589	0.333087	0.330322	0.328209	0.326073	0.323917	0.321743	0.189128	0.187982	0.186789	0.185548	0.184257	0.182915	0.185156	0.186034	0.186091	0.185547	0.184689	0.183531	0.181451	0.179061	0.176485	0.173795
SA	0.938234	0.972204	0.990063	1.00233	1.01125	1.0677	1.07213	1.05245	1.02875	0.999707	0.96333	0.964772	0.965483	0.965772	0.965799	0.918201	0.88401	0.841365	0.786984	0.715569	0.61802	0.658764	0.67559	0.688195	0.697936	0.706049	0.647409	0.599998	0.533927	0.435761	0.275106
SC	0.251065	0.216866	0.185451	0.156709	0.130303	0.322067	0.426996	0.438938	0.449589	0.459132	0.467717	0.451504	0.435647	0.420132	0.40495	0.186989	0.188806	0.190002	0.190655	0.190831	0.190584	0.189566	0.18826	0.186684	0.184872	0.183715	0.178416	0.175228	0.171933	0.168557	0.165126
SD	1.08495	1.03251	0.979305	0.928444	0.879776	0.902744	0.927889	0.92388	0.920102	0.916533	0.913152	0.880084	0.846798	0.813302	0.779603	0.67321	0.66995	0.666412	0.66275	0.659044	0.655339	0.615976	0.557937	0.489458	0.407495	0.308324	0.292376	0.280838	0.269468	0.258334	0.247487
SH	1.02405	1.02249	1.01987	1.01502	1.00297	0.995618	1.00259	0.980625	0.960768	0.942725	0.926256	0.913216	0.905708	0.900802	0.89733	0.867671	0.848712	0.823513	0.788456	0.736439	0.651376	0.633015	0.611186	0.58882	0.565907	0.5428	0.504007	0.489617	0.475205	0.460779	0.44635
SX	1.30568	1.2917	1.27557	1.25721	1.23613	1.26193	1.28479	1.28633	1.28779	1.28919	1.29052	1.26756	1.24526	1.2236	1.20256	1.12289	1.08295	1.05278	1.02909	1.00994	0.994067	0.978221	0.957164	0.930476	0.89554	0.847834	0.779945	0.741465	0.697495	0.647458	0.590603
TJ	1.13918	1.1166	1.0822	1.031	0.946763	0.989457	1.06968	1.06289	1.05653	1.05055	1.04491	1.02106	0.998147	0.976092	0.954837	0.761068	0.743613	0.726215	0.708911	0.691728	0.674682	0.676407	0.6541	0.630535	0.605684	0.580923	0.529864	0.510781	0.491943	0.47338	0.455117
XJ	1.01874	0.970262	0.922476	0.877439	0.834915	0.935149	0.976449	0.959073	0.942352	0.926247	0.910721	0.883473	0.856556	0.829969	0.803714	0.63146	0.625674	0.6198	0.613833	0.607769	0.601604	0.557743	0.502185	0.443154	0.381024	0.317003	0.31154	0.305889	0.300491	0.295342	0.290437
XZ	0.100951	0.113513	0.113931	0.114355	0.114787	0.306635	0.377603	0.377603	0.377603	0.377603	0.377603	0.377603	0.377603	0.377603	0.377603	0.105171	0.104991	0.104798	0.104593	0.104376	0.104147	0.103046	0.103012	0.102966	0.102906	0.102834	0.102834	0.102834	0.102834	0.102834	0.102834
YN	0.380872	0.378138	0.374459	0.371101	0.368014	0.517356	0.562138	0.543039	0.524452	0.506358	0.488738	0.483254	0.477877	0.472605	0.467435	0.308717	0.306231	0.303494	0.300534	0.297374	0.294034	0.271865	0.250295	0.229404	0.209162	0.190206	0.184487	0.181488	0.178416	0.175291	0.172132
ZJ	0.572715	0.512071	0.446551	0.375985	0.299772	0.25075	0.256535	0.248892	0.241917	0.235524	0.229641	0.221942	0.214812	0.208189	0.202016	0.166451	0.161026	0.155886	0.151006	0.146367	0.141949	0.131218	0.120851	0.110825	0.101124	0.0918198	0.0883645	0.0855358	0.0828095	0.080181	0.0776464

## Sheet: Fig S2(wind)
Province	20	21	22	23	24	25	26	27	28	29	30	31	32	33	34	35	36	37	38	39	40	41	42	43	44	45	46	47	48	49	50
AH	0.0243844	0.0243844	0.0242257	0.0240421	0.0238543	0.0236681	0.0235699	0.0235524	0.0235218	0.0234843	0.0234428	0.0234081	0.0233517	0.0232791	0.0231942	0.0230999	0.0229313	0.0227655	0.0226024	0.0224414	0.0222824	0.0220356	0.0218005	0.0215738	0.0213539	0.0211392	0.0211076	0.0207562	0.0204334	0.0201345	0.0198557
BJ	0.0305475	0.0305475	0.0305417	0.0305305	0.0305143	0.0304935	0.0304935	0.0304935	0.0304935	0.0304935	0.0304935	0.0304596	0.0304184	0.0303705	0.0303166	0.0302571	0.0294339	0.0285556	0.0276223	0.0266341	0.0255913	0.0255296	0.0254701	0.0254121	0.0253553	0.0252994	0.0254469	0.0254041	0.0253654	0.0253305	0.0252994
CQ	0.0460657	0.0460657	0.0457167	0.0453454	0.044977	0.0446169	0.0445585	0.0445424	0.0445127	0.0444726	0.0444247	0.0443531	0.0442444	0.0441075	0.0439487	0.043773	0.0435087	0.043244	0.0429791	0.0427141	0.042449	0.0415898	0.0407906	0.0400378	0.0393238	0.0386418	0.039446	0.0388489	0.0382707	0.0377091	0.037162
FJ	0.0274181	0.0274181	0.0273598	0.0272639	0.0271441	0.0270087	0.026941	0.0269014	0.0268584	0.0268128	0.0267655	0.0267032	0.0266233	0.0265299	0.026426	0.0263137	0.0259437	0.0255781	0.0252165	0.0248584	0.0245037	0.0241975	0.02391	0.023636	0.0233729	0.0231184	0.0232919	0.0230132	0.0227476	0.0224934	0.0222493
GD	0.0311837	0.0311837	0.0310109	0.0307953	0.0305674	0.0303373	0.0303373	0.0303373	0.0303373	0.0303373	0.0303373	0.0301175	0.0298987	0.0296821	0.0294684	0.0292576	0.0286767	0.0282175	0.0278325	0.0274961	0.0271935	0.0269283	0.0266759	0.0264322	0.0261953	0.0259633	0.026218	0.0260017	0.0257922	0.0255885	0.0253899
GS	0.0151147	0.0151147	0.0151111	0.0151041	0.015094	0.0150812	0.0150812	0.0150812	0.0150812	0.0150812	0.0150812	0.0150605	0.0150355	0.0150067	0.0149744	0.014939	0.014547	0.0141287	0.0136843	0.0132137	0.0127171	0.0126798	0.0126438	0.0126087	0.0125743	0.0125405	0.012628	0.0126027	0.0125797	0.012559	0.0125405
GX	0.0301692	0.0301692	0.0300659	0.0299133	0.0297361	0.0295466	0.0294773	0.029442	0.0294012	0.0293564	0.0293088	0.0292432	0.0291558	0.0290517	0.0289351	0.0288087	0.0284896	0.0281749	0.027864	0.0275566	0.0272522	0.0268411	0.0264587	0.0260976	0.025754	0.0254246	0.0256911	0.0253571	0.0250384	0.0247331	0.0244398
GZ	0.0288308	0.0288308	0.0288244	0.028812	0.0287941	0.0287713	0.0287713	0.0287713	0.0287713	0.0287713	0.0287713	0.0287343	0.0286895	0.0286377	0.0285796	0.0285158	0.0277585	0.0269504	0.0260917	0.0251825	0.0242231	0.0241562	0.0240916	0.0240287	0.0239671	0.0239065	0.0240644	0.0240187	0.0239772	0.0239399	0.0239065
HA	0.0423405	0.0423405	0.0423324	0.0423166	0.0422939	0.0422648	0.0422648	0.0422648	0.0422648	0.0422648	0.0422648	0.0422173	0.0421595	0.0420925	0.042017	0.0419337	0.0407948	0.0395795	0.0382882	0.0369209	0.0354781	0.0353917	0.0353083	0.0352271	0.0351476	0.0350692	0.0352757	0.0352158	0.0351616	0.0351128	0.0350692
HB	0.0195702	0.0195702	0.0194444	0.0192981	0.0191479	0.0189989	0.0189633	0.0189518	0.018934	0.018912	0.0188868	0.0188556	0.018809	0.0187505	0.0186829	0.0186082	0.0184821	0.0183559	0.0182298	0.0181036	0.0179776	0.0176555	0.0173546	0.0170701	0.0167992	0.0165395	0.0167924	0.0165406	0.0162993	0.0160672	0.0158432
HE	0.0335551	0.0335551	0.0334704	0.0333357	0.0331713	0.032989	0.032989	0.032989	0.032989	0.032989	0.032989	0.0327531	0.0325178	0.0322844	0.0320536	0.0318257	0.031081	0.0304734	0.0299553	0.0294989	0.0290869	0.0286705	0.0283045	0.0279705	0.0276598	0.0273662	0.0274432	0.0271393	0.0268546	0.0265857	0.02633
HL	0.0182419	0.0182419	0.0181705	0.018069	0.0179541	0.0178332	0.0177809	0.0177576	0.0177304	0.0177007	0.0176693	0.0176585	0.017642	0.0176205	0.0175943	0.0175639	0.0174311	0.0172931	0.0171502	0.0170027	0.0168508	0.0165026	0.0161844	0.0158893	0.0156131	0.0153523	0.0156244	0.015418	0.0152178	0.0150232	0.0148333
HN	0.026549	0.026549	0.0263702	0.0261671	0.0259608	0.0257568	0.0256914	0.0256746	0.0256472	0.0256128	0.025574	0.0255644	0.025548	0.0255253	0.0254969	0.0254632	0.0254226	0.0253791	0.025333	0.0252841	0.0252326	0.0247515	0.0242873	0.023835	0.0233921	0.0229559	0.0233475	0.0229203	0.0225055	0.0221016	0.0217072
HU	0.051919	0.051919	0.0516009	0.0512219	0.0508294	0.0504375	0.0503443	0.0503117	0.0502637	0.0502048	0.0501379	0.0500545	0.0499309	0.0497764	0.0495981	0.049401	0.0490516	0.0487023	0.0483531	0.0480041	0.0476555	0.0467994	0.0459998	0.0452435	0.0445232	0.0438325	0.0444935	0.0438002	0.0431382	0.042504	0.0418945
JL	0.0208492	0.0208492	0.0207435	0.0206066	0.0204593	0.0203089	0.0202753	0.0202605	0.0202409	0.0202178	0.0201919	0.020159	0.0201118	0.0200535	0.0199862	0.0199117	0.0197182	0.0195285	0.0193423	0.019159	0.0189784	0.0186714	0.0183797	0.0180994	0.0178287	0.0175656	0.0179519	0.0177531	0.0175577	0.0173649	0.0171741
JS	0.0211187	0.0211187	0.021042	0.0209305	0.0208024	0.0206664	0.0205704	0.0205338	0.0204936	0.0204516	0.0204086	0.0203732	0.0203215	0.0202573	0.0201835	0.0201022	0.0199089	0.0197189	0.0195319	0.0193475	0.0191653	0.0189683	0.01878	0.0185978	0.0184206	0.0182472	0.0182365	0.0179512	0.0176874	0.0174417	0.0172113
JX	0.0272772	0.0272772	0.0270815	0.0268666	0.0266512	0.0264395	0.026411	0.0264017	0.0263858	0.0263646	0.0263394	0.0262454	0.0261239	0.0259863	0.0258391	0.0256861	0.0255625	0.025436	0.0253069	0.0251755	0.0250421	0.0245941	0.0241801	0.0237918	0.0234249	0.0230754	0.0234116	0.0231188	0.0228357	0.022561	0.0222937
LN	0.0178406	0.0178406	0.0177983	0.0177302	0.0176463	0.0175526	0.0175192	0.0174992	0.0174767	0.0174523	0.0174264	0.0173889	0.0173406	0.0172838	0.0172203	0.0171512	0.0169159	0.0166811	0.0164469	0.0162131	0.0159799	0.0157565	0.015547	0.0153478	0.0151571	0.014973	0.0152079	0.0150759	0.0149475	0.0148223	0.0146997
NM	0.016222	0.016222	0.0161277	0.0160125	0.0158919	0.0157709	0.0157692	0.0157684	0.0157671	0.0157655	0.0157634	0.0157328	0.0156912	0.0156411	0.0155844	0.0155223	0.0154247	0.015324	0.0152202	0.0151136	0.0150044	0.0144902	0.0140536	0.0136733	0.0133362	0.0130326	0.0135476	0.0133515	0.0131566	0.0129621	0.0127672
NX	0.0203553	0.0203553	0.0203511	0.0203429	0.0203312	0.0203162	0.0203162	0.0203162	0.0203162	0.0203162	0.0203162	0.0202919	0.0202623	0.020228	0.0201895	0.0201471	0.0196056	0.0190278	0.0184138	0.0177638	0.0170778	0.0170336	0.0169909	0.0169493	0.0169086	0.0168685	0.0169736	0.0169431	0.0169156	0.0168907	0.0168685
QH	0.0197715	0.0197715	0.0197678	0.0197606	0.0197503	0.0197371	0.0197371	0.0197371	0.0197371	0.0197371	0.0197371	0.0197154	0.0196891	0.0196586	0.0196241	0.0195861	0.0190521	0.0184823	0.0178767	0.0172356	0.0165591	0.0165198	0.0164818	0.0164448	0.0164085	0.0163728	0.0164671	0.0164397	0.016415	0.0163927	0.0163728
SA	0.0247411	0.0247411	0.0247368	0.0247285	0.0247165	0.0247011	0.0247011	0.0247011	0.0247011	0.0247011	0.0247011	0.0246758	0.0246451	0.0246093	0.0245688	0.0245241	0.0220157	0.0212988	0.0208965	0.0206054	0.0203668	0.0203615	0.0203565	0.0203516	0.0203468	0.0203421	0.0203556	0.0203516	0.020348	0.0203449	0.0203421
SC	0.0242613	0.0242613	0.0241223	0.0239514	0.023772	0.0235916	0.0235514	0.0235357	0.0235137	0.0234871	0.0234569	0.0234142	0.0233527	0.0232769	0.02319	0.0230946	0.022912	0.0227307	0.0225505	0.0223714	0.0221932	0.0217734	0.0213857	0.0210228	0.0206802	0.0203543	0.0206981	0.0204042	0.0201214	0.0198485	0.0195844
SD	0.0221596	0.0221596	0.0221554	0.0221473	0.0221356	0.0221206	0.0221206	0.0221206	0.0221206	0.0221206	0.0221206	0.0220962	0.0220664	0.0220319	0.0219929	0.02195	0.0202295	0.0194391	0.0189431	0.0185777	0.0182819	0.0182723	0.0182629	0.0182538	0.0182449	0.0182361	0.0179146	0.0176056	0.0173503	0.0171303	0.0169349
SH	0.0229993	0.0229993	0.0229445	0.0228563	0.0227478	0.0226267	0.0225962	0.022577	0.022555	0.0225306	0.0225043	0.0224616	0.0224066	0.0223415	0.0222681	0.0221878	0.0218758	0.0215605	0.0212423	0.0209214	0.0205981	0.0202852	0.019991	0.0197109	0.0194423	0.0191832	0.0195276	0.0192958	0.0190707	0.0188517	0.0186379
SX	0.0207975	0.0207975	0.0207937	0.0207863	0.0207756	0.020762	0.020762	0.020762	0.020762	0.020762	0.020762	0.0207396	0.0207124	0.0206808	0.0206452	0.0206058	0.0200425	0.0194414	0.0188027	0.0181264	0.0174128	0.0173721	0.0173328	0.0172945	0.017257	0.0172201	0.0173177	0.0172894	0.0172638	0.0172407	0.0172201
TJ	0.0246457	0.0246457	0.024627	0.0245925	0.024545	0.0244867	0.0244667	0.0244519	0.0244354	0.0244174	0.024398	0.0243607	0.0243146	0.0242608	0.0242003	0.0241339	0.0236102	0.0230663	0.0225032	0.0219217	0.0213228	0.02116	0.0210031	0.02085	0.0206997	0.0205513	0.0207784	0.0206222	0.0204707	0.0203232	0.0201793
XJ	0.0173478	0.0173478	0.0173443	0.0173375	0.0173277	0.0173151	0.0173151	0.0173151	0.0173151	0.0173151	0.0173151	0.0172946	0.0172698	0.017241	0.0172086	0.017173	0.0167102	0.0162165	0.0156919	0.0151364	0.0145502	0.0145131	0.0144772	0.0144423	0.0144081	0.0143744	0.0144628	0.0144372	0.014414	0.0143931	0.0143744
XZ	0.0226226	0.0226226	0.0226226	0.0226226	0.0226226	0.0226226	0.0226226	0.0226226	0.0226226	0.0226226	0.0226226	0.0226226	0.0226226	0.0226226	0.0226226	0.0226226	0.0219102	0.02115	0.0203422	0.019487	0.0185845	0.0185845	0.0185845	0.0185845	0.0185845	0.0185845	0.0185845	0.0185845	0.0185845	0.0185845	0.0185845
YN	0.0251171	0.0251171	0.0250631	0.0249745	0.0248639	0.0247391	0.0246771	0.0246409	0.0246015	0.0245598	0.0245165	0.0244585	0.0243845	0.0242979	0.0242016	0.0240977	0.0237616	0.0234295	0.0231009	0.0227757	0.0224534	0.0221724	0.0219086	0.0216573	0.0214159	0.0211825	0.0213408	0.0210854	0.0208421	0.0206092	0.0203855
ZJ	0.0344199	0.0344199	0.0342455	0.0340196	0.0337763	0.0335282	0.0334634	0.0334362	0.0334003	0.0333583	0.0333118	0.0332526	0.0331681	0.033064	0.0329446	0.0328132	0.0325452	0.0322773	0.0320095	0.0317419	0.0314746	0.0309329	0.0304258	0.029945	0.0294862	0.0290453	0.0294964	0.0290696	0.0286596	0.0282644	0.0278824

## Sheet: Fig S2(solar)
Province	20	21	22	23	24	25	26	27	28	29	30	31	32	33	34	35	36	37	38	39	40	41	42	43	44	45	46	47	48	49	50
AH	0.11987	0.11987	0.11987	0.11987	0.11987	0.11987	0.11987	0.11987	0.11987	0.11987	0.11987	0.11987	0.11987	0.11987	0.11987	0.11987	0.116162	0.112206	0.108001	0.10355	0.0988521	0.076603	0.0753895	0.0741407	0.0728612	0.0715528	0.0715528	0.0715528	0.0715528	0.0715528	0.0715528
BJ	0.103253	0.103253	0.102616	0.101652	0.100516	0.0992878	0.0988059	0.0985532	0.098266	0.0979541	0.0976248	0.0972833	0.096817	0.0962504	0.0956026	0.0948889	0.0931446	0.0914207	0.0897148	0.088025	0.0863501	0.0825865	0.0804356	0.0783413	0.0762913	0.0742737	0.0757019	0.0726388	0.0697708	0.0670726	0.0645222
CQ	0.159352	0.159352	0.159352	0.159352	0.159352	0.159352	0.159352	0.159352	0.159352	0.159352	0.159352	0.159352	0.159352	0.159352	0.159352	0.159352	0.154423	0.149163	0.143574	0.137656	0.131411	0.101834	0.100221	0.0985606	0.0968596	0.0951203	0.0951203	0.0951203	0.0951203	0.0951203	0.0951203
FJ	0.125041	0.125041	0.125041	0.125041	0.125041	0.125041	0.125041	0.125041	0.125041	0.125041	0.125041	0.125041	0.125041	0.125041	0.125041	0.125041	0.121173	0.117046	0.11266	0.108016	0.103116	0.0799073	0.0786415	0.0773388	0.076004	0.0746393	0.0746393	0.0746393	0.0746393	0.0746393	0.0746393
GD	0.1215	0.1215	0.1215	0.1215	0.1215	0.1215	0.1215	0.1215	0.1215	0.1215	0.1215	0.1215	0.1215	0.1215	0.1215	0.1215	0.117741	0.113731	0.109469	0.104957	0.100196	0.0776443	0.0764143	0.0751486	0.0738516	0.0725255	0.0597225	0.0568016	0.0550661	0.0536555	0.0523767
GS	0.083618	0.083618	0.0827977	0.0817286	0.0805741	0.0793945	0.0792498	0.0791783	0.0790817	0.0789639	0.0788282	0.0787612	0.0786607	0.0785292	0.0783687	0.0781815	0.0752101	0.0726888	0.0704816	0.0685028	0.0666954	0.063668	0.0615504	0.0594443	0.0573367	0.055214	0.0586626	0.0556463	0.0528306	0.0501899	0.0477022
GX	0.139155	0.139155	0.139155	0.139155	0.139155	0.139155	0.139155	0.139155	0.139155	0.139155	0.139155	0.139155	0.139155	0.139155	0.139155	0.139155	0.13485	0.130257	0.125376	0.120208	0.114755	0.0889268	0.0875181	0.0860684	0.0845829	0.0830641	0.0671353	0.0642529	0.062467	0.0609626	0.0595679
GZ	0.151739	0.151739	0.151739	0.151739	0.151739	0.151739	0.151739	0.151739	0.151739	0.151739	0.151739	0.151739	0.151739	0.151739	0.151739	0.151739	0.147045	0.142037	0.136714	0.131079	0.125133	0.0969688	0.0954327	0.0938519	0.0922321	0.0905759	0.0905759	0.0905759	0.0905759	0.0905759	0.0905759
HA	0.116945	0.116945	0.115089	0.113191	0.11133	0.109521	0.109521	0.109521	0.109521	0.109521	0.109521	0.108991	0.108262	0.107393	0.106422	0.105376	0.0979964	0.0934476	0.0901443	0.0874999	0.085247	0.0834636	0.0818189	0.0802141	0.0786408	0.0770906	0.0796063	0.0764823	0.0735758	0.0708554	0.0682947
HB	0.142018	0.142018	0.139806	0.137517	0.135265	0.133072	0.132059	0.131978	0.1317	0.131318	0.130877	0.130549	0.129987	0.129244	0.128362	0.127369	0.12595	0.124523	0.12309	0.121653	0.120212	0.118332	0.116601	0.114926	0.113298	0.111708	0.110942	0.106593	0.10255	0.0987698	0.095217
HE	0.103652	0.103652	0.102791	0.101598	0.100267	0.0988792	0.0985711	0.0984164	0.0982231	0.0979998	0.097753	0.0973563	0.0968173	0.0961682	0.0954334	0.0946314	0.0933107	0.0919766	0.0906307	0.0892746	0.0879095	0.0842066	0.0816636	0.0791654	0.0766977	0.0742461	0.0763906	0.072774	0.0693986	0.0662335	0.0632519
HL	0.0928687	0.0928687	0.0928687	0.0928687	0.0928687	0.0928687	0.0928687	0.0928687	0.0928687	0.0928687	0.0928687	0.0928687	0.0928687	0.0928687	0.0928687	0.0928687	0.0899958	0.0869305	0.0836731	0.0802243	0.076585	0.0593477	0.0584076	0.0574401	0.0564487	0.0554351	0.0554351	0.0554351	0.0554351	0.0554351	0.0554351
HN	0.111146	0.111146	0.111146	0.111146	0.111146	0.111146	0.111146	0.111146	0.111146	0.111146	0.111146	0.111146	0.111146	0.111146	0.111146	0.111146	0.107708	0.104039	0.100141	0.0960134	0.0916578	0.071028	0.0699028	0.0687449	0.0675585	0.0663453	0.0663453	0.0663453	0.0663453	0.0663453	0.0663453
HU	0.126562	0.126562	0.124552	0.122497	0.120483	0.118524	0.118045	0.117958	0.117762	0.117493	0.117174	0.115362	0.113597	0.111866	0.110165	0.108494	0.106963	0.105461	0.103983	0.102525	0.101084	0.0997583	0.0984928	0.0972426	0.0960013	0.0947632	0.094041	0.0916527	0.0893877	0.0872286	0.0851608
JL	0.0945309	0.0945309	0.0930826	0.0915685	0.0900742	0.0886174	0.0886174	0.0886174	0.0886174	0.0886174	0.0886174	0.0886174	0.0886174	0.0886174	0.0886174	0.0886174	0.0884975	0.0883696	0.0882337	0.0880898	0.0879379	0.0860025	0.0840936	0.0818743	0.0784423	0.0564273	0.0775311	0.0679857	0.0587236	0.0497101	0.0409128
JS	0.114713	0.114713	0.114713	0.114713	0.114713	0.114713	0.114713	0.114713	0.114713	0.114713	0.114713	0.114713	0.114713	0.114713	0.114713	0.114713	0.111164	0.107378	0.103354	0.099094	0.0945987	0.073307	0.0721457	0.0709506	0.0697261	0.0684741	0.0684741	0.0684741	0.0684741	0.0684741	0.0684741
JX	0.128938	0.128938	0.127447	0.125636	0.123745	0.12185	0.12185	0.12185	0.12185	0.12185	0.12185	0.117915	0.115563	0.113548	0.111675	0.109883	0.105426	0.102052	0.0992812	0.0968801	0.0947233	0.0930206	0.0915146	0.0900241	0.0885411	0.087059	0.0868282	0.0853836	0.0839729	0.0825909	0.0812329
LN	0.0972337	0.0972337	0.0966675	0.0957987	0.094765	0.0936399	0.0936399	0.0936399	0.0936399	0.0936399	0.0936399	0.0936399	0.0936399	0.0936399	0.0936399	0.0936399	0.0923363	0.0909454	0.0894673	0.0879023	0.0862509	0.0794014	0.075214	0.0704702	0.0648954	0.0580406	0.0708657	0.0650648	0.0594361	0.0539585	0.0486122
NM	0.0802215	0.0802215	0.0794769	0.0784855	0.0774028	0.0762893	0.0762893	0.0762893	0.0762893	0.0762893	0.0762893	0.0762893	0.0762893	0.0762893	0.0762893	0.0762893	0.0756725	0.0750144	0.074315	0.0735745	0.0727931	0.0692251	0.0662942	0.0625945	0.0572937	0.0478858	0.061472	0.054876	0.0486717	0.0428162	0.0372717
NX	0.0867391	0.0867391	0.0863939	0.0858216	0.0851014	0.0842837	0.0839168	0.0836944	0.0834502	0.0831899	0.0829174	0.0826362	0.0822675	0.0818261	0.0813242	0.0807716	0.0790847	0.0774048	0.0757312	0.0740638	0.0724023	0.0680413	0.0660378	0.0641193	0.0622706	0.0604781	0.0618944	0.0597059	0.0576398	0.0556807	0.0538151
QH	0.0791604	0.0791604	0.0785568	0.077697	0.0767216	0.075694	0.075694	0.075694	0.075694	0.075694	0.075694	0.075694	0.075694	0.075694	0.075694	0.075694	0.0748891	0.0740302	0.0731176	0.0721514	0.0711317	0.0629249	0.0572993	0.052415	0.0481076	0.0442518	0.0489508	0.0445263	0.0412609	0.0386982	0.0365913
SA	0.1026	0.1026	0.102121	0.10135	0.1004	0.0993406	0.0988045	0.0985041	0.0981771	0.0978315	0.0974733	0.0971069	0.0966202	0.0960367	0.095375	0.0946499	0.0927452	0.0908659	0.0890088	0.0871718	0.085353	0.0809955	0.0787673	0.0766291	0.0745645	0.0725588	0.0738058	0.0712424	0.068828	0.0665434	0.0643717
SC	0.118636	0.118636	0.116836	0.114943	0.113071	0.111245	0.111245	0.111245	0.111245	0.111245	0.111245	0.111245	0.111245	0.111245	0.111245	0.111245	0.11108	0.110904	0.110718	0.11052	0.110311	0.107835	0.105393	0.102526	0.0980324	0.0708162	0.0971947	0.0852635	0.0736865	0.0624201	0.051424
SD	0.10346	0.10346	0.102985	0.102217	0.10127	0.100211	0.0996725	0.0993693	0.0990394	0.0986911	0.0983301	0.0979609	0.0974711	0.0968843	0.0962189	0.0954898	0.0935599	0.0916552	0.0897725	0.0879098	0.0860651	0.0818082	0.0797132	0.0776894	0.0757234	0.0738024	0.074971	0.0722959	0.0697809	0.067405	0.0651501
SH	0.1215	0.1215	0.1215	0.1215	0.1215	0.1215	0.1215	0.1215	0.1215	0.1215	0.1215	0.1215	0.1215	0.1215	0.1215	0.1215	0.117741	0.113731	0.109469	0.104957	0.100196	0.0776443	0.0764143	0.0751486	0.0738516	0.0725255	0.0725255	0.0725255	0.0725255	0.0725255	0.0725255
SX	0.0987416	0.0987416	0.0974061	0.0959065	0.0943899	0.0928943	0.0928943	0.0928943	0.0928943	0.0928943	0.0928943	0.0928943	0.0928943	0.0928943	0.0928943	0.0928943	0.0826442	0.0777362	0.0745692	0.0721861	0.0702237	0.0686629	0.0674387	0.0662523	0.0651005	0.0639801	0.0660745	0.0626609	0.0596337	0.0569147	0.0544441
TJ	0.101421	0.101421	0.100969	0.100235	0.0993253	0.0983046	0.0978061	0.0975195	0.0972068	0.0968755	0.0965312	0.0961424	0.0956331	0.0950279	0.0943457	0.0936015	0.0916967	0.0898152	0.0879544	0.0861121	0.0842869	0.0800206	0.0779615	0.0759737	0.0740436	0.0721587	0.0733326	0.0707345	0.0682907	0.065981	0.063788
XJ	0.0880204	0.0880204	0.0871239	0.0859732	0.0847398	0.0834852	0.083098	0.0829469	0.0827483	0.0825169	0.0822626	0.082012	0.0816419	0.081177	0.0806361	0.0800344	0.0795109	0.0789599	0.0783825	0.0777801	0.0771537	0.0710157	0.0666119	0.0629915	0.0599109	0.0572134	0.0594247	0.0575953	0.0558472	0.0541707	0.0525571
XZ	0.0776872	0.0776872	0.0776872	0.0776872	0.0776872	0.0776872	0.0776872	0.0776872	0.0776872	0.0776872	0.0776872	0.0776872	0.0776872	0.0776872	0.0776872	0.0776872	0.075284	0.0727198	0.0699949	0.0671099	0.0640655	0.049646	0.0488595	0.0480502	0.0472209	0.046373	0.046373	0.046373	0.046373	0.046373	0.046373
YN	0.0972879	0.0972879	0.0972879	0.0972879	0.0972879	0.0972879	0.0972879	0.0972879	0.0972879	0.0972879	0.0972879	0.0972879	0.0972879	0.0972879	0.0972879	0.0972879	0.0942784	0.0910672	0.0876548	0.0840419	0.0802294	0.0621718	0.0611869	0.0601734	0.0591349	0.058073	0.058073	0.058073	0.058073	0.058073	0.058073
ZJ	0.124239	0.124239	0.124239	0.124239	0.124239	0.124239	0.124239	0.124239	0.124239	0.124239	0.124239	0.124239	0.124239	0.124239	0.124239	0.124239	0.120395	0.116295	0.111937	0.107323	0.102455	0.0793946	0.078137	0.0768426	0.0755164	0.0741604	0.0741604	0.0741604	0.0741604	0.0741604	0.0741604

## Sheet: Fig S3
Province	25	26	27	28	29	30	31	32	33	34	35	36	37	38	39	40	41	42	43	44	45	46	47	48	49	50
AH	0.023421	0.0446804	0.0587971	0.0769024	0.101044	0.134953	0.134962	0.134723	0.134278	0.133662	0.0884117	0.0958335	0.103184	0.110465	0.117679	0.124832	0.128235	0.131591	0.134906	0.138185	0.141918	0.136229	0.130428	0.124582	0.118744	0.112961
BJ	0.176539	0.261137	0.270245	0.278662	0.286451	0.293666	0.300297	0.306099	0.311144	0.315501	0.142381	0.148195	0.153018	0.156956	0.160099	0.162521	0.163194	0.163406	0.163203	0.162624	0.162876	0.160322	0.157392	0.154149	0.150647	0.146939
CQ	0.167027	0.238574	0.239283	0.23987	0.240347	0.240726	0.239594	0.238313	0.236901	0.235377	0.0597164	0.0621053	0.0640665	0.0656466	0.0668841	0.0678114	0.0680643	0.0681065	0.067957	0.067633	0.0677902	0.0667469	0.0655518	0.0642291	0.0628011	0.0612889
FJ	0.0289286	0.0438132	0.0465635	0.0494345	0.0524368	0.055582	0.0532045	0.0510873	0.0491836	0.0474573	1.39E-02	1.55E-02	1.72E-02	1.90E-02	2.10E-02	2.31E-02	2.36E-02	2.40E-02	0.0243373	0.0246072	0.0250212	0.0243152	0.0235918	0.0228571	0.0221169	0.021376
GD	0.0291119	0.0417268	0.0420212	0.0423184	0.0426182	0.0429208	0.0479705	0.0528708	0.0576261	0.0622405	2.74E-02	0.0350525	0.0423847	0.0493873	0.0560853	0.0624975	0.0626341	0.0626676	0.0626008	0.0624366	0.0628664	0.0651979	0.0669898	0.0683132	0.0692304	0.069795
GS	0.286663	0.328527	0.277244	0.241378	0.214862	0.194443	0.221321	0.255888	0.302053	0.366918	0.0853614	0.0949444	0.0994247	0.10154	0.102397	0.102522	0.115683	0.130775	0.148285	0.168879	0.19392	0.18843	0.182723	0.176522	0.169785	0.16255
GX	0.192618	0.262541	0.252823	0.244538	0.237366	0.231077	0.234124	0.236628	0.238645	0.240228	0.100883	0.102128	0.102755	0.102877	0.102578	0.101928	0.104263	0.106227	0.107847	0.109149	0.110954	0.109187	0.107131	0.104864	0.10245	0.0999369
GZ	0.183965	0.230456	0.205979	0.186351	0.170258	0.156822	0.156365	0.15589	0.155398	0.15489	7.34E-03	7.98E-03	8.60E-03	9.21E-03	9.81E-03	1.04E-02	1.06E-02	1.08E-02	1.10E-02	1.11E-02	1.13E-02	1.11E-02	1.08E-02	1.05E-02	1.02E-02	9.96E-03
HA	0.0201628	0.0282384	0.0277962	0.0273699	0.0269587	0.0265617	0.0308423	0.0358197	0.0417069	0.0488115	1.81E-02	0.0324199	0.0455554	0.0577511	0.0691175	0.079732	0.0834461	0.0873681	0.0915187	0.095921	0.101153	0.101601	0.101317	0.100257	0.0984502	0.0959461
HB	0.0320452	0.0472841	0.0487501	0.0500381	0.0511728	0.052175	0.0510319	0.0499482	0.0489164	0.0479303	2.23E-02	2.35E-02	2.46E-02	0.0256705	0.0266282	0.0275001	0.0275617	0.0275705	0.0275297	0.0274419	0.0274828	0.0267366	0.0259363	0.0250972	0.024232	0.023352
HE	0.0735978	0.105115	0.105412	0.105652	0.10584	0.105982	0.110692	0.114569	0.117742	0.120316	0.0590445	0.0664428	0.0729731	0.0787617	0.0839066	0.0884864	0.0939466	0.0987805	0.103059	0.106839	0.110983	0.109662	0.10807	0.106272	0.10432	0.102259
HL	0.039488	0.0534909	0.0514122	0.0497524	0.048385	0.0472301	0.047381	0.0475109	0.0476209	0.047712	0.0209049	0.0209157	0.020778	0.0204894	0.0200484	0.0194535	0.0210044	0.0225096	0.0239685	0.0253807	0.0267896	0.0255911	0.0244356	0.0233253	0.0222629	0.0212512
HN	4.41E-04	6.38E-04	6.47E-04	6.53E-04	6.57E-04	6.60E-04	6.31E-04	6.03E-04	5.78E-04	5.55E-04	2.25E-04	2.14E-04	2.02E-04	1.88E-04	1.74E-04	1.58E-04	1.56E-04	1.53E-04	1.51E-04	1.49E-04	1.47E-04	1.35E-04	1.24E-04	1.12E-04	1.01E-04	8.98E-05
HU	0.208576	0.283174	0.271825	0.262229	0.25398	0.24679	0.260859	0.270731	0.277588	0.282215	0.191329	0.190139	0.188773	0.187267	0.185648	0.183935	0.188584	0.192821	0.19662	0.199958	0.204799	0.200442	0.195853	0.191095	0.18622	0.181271
JL	0.103293	0.114775	0.0961203	0.0839279	0.0753149	0.0688919	0.0755892	0.082941	0.0910712	0.100136	0.0463182	0.0495114	0.0523112	0.0547591	0.0568874	0.0587223	0.0610447	0.0634507	0.0659544	0.0685714	0.0718107	0.0687235	0.0656139	0.0624542	0.0592253	0.0559145
JS	1.58E-02	2.53E-02	0.0281224	0.0308404	0.0334837	0.0360555	0.0364655	0.0367967	0.0370574	0.0372552	2.09E-02	2.36E-02	2.66E-02	0.0299312	0.0337583	0.0382293	0.0395927	0.0409788	0.042392	0.0438364	0.0455153	0.0463834	0.0471175	0.0477281	0.0482258	0.0486214
JX	0.103396	0.140305	0.134388	0.129224	0.124671	0.12062	0.133902	0.143555	0.150616	0.155768	0.109654	0.112084	0.113568	0.114426	0.11485	0.114964	0.120442	0.125754	0.130885	0.135833	0.141556	0.137531	0.133429	0.129262	0.12505	0.120809
LN	0.0562115	0.0803061	0.0805301	0.0806892	0.0807931	0.0808497	0.0798679	0.0788716	0.0778659	0.076855	0.0280418	0.0294085	0.0305862	0.0315919	0.0324398	0.0331418	0.0326742	0.0321423	0.0315593	0.0309359	0.0305178	0.0284988	0.0266099	0.0248346	0.0231593	0.0215734
NM	0.0514776	0.0746888	0.0761479	0.0776469	0.0791878	0.0807729	0.0838814	0.0868642	0.0897253	0.0924688	1.96E-02	2.19E-02	2.44E-02	0.0269734	0.0297968	0.0328545	0.0360346	0.0382133	0.0396931	0.0406637	0.0417999	0.0447488	0.0477338	0.0507622	0.053841	0.0569775
NX	0.210171	0.260982	0.233216	0.212075	0.195416	0.181933	0.184026	0.185847	0.187416	0.188751	0.0570882	0.0597267	0.0619694	0.0638542	0.0654122	0.06667	0.0679209	0.068919	0.0696843	0.0702346	0.0711964	0.0714031	0.0714316	0.071296	0.071011	0.0705914
QH	0.104893	0.148895	0.148489	0.148074	0.147653	0.147225	0.146575	0.145897	0.145192	0.144464	1.33E-02	1.30E-02	1.28E-02	1.24E-02	1.21E-02	1.17E-02	1.90E-02	0.0246822	0.0292814	0.0330416	0.0362839	0.0430147	0.0479245	0.0516001	0.0543967	0.0565447
SA	0.0496853	0.0825336	0.0963977	0.112923	0.132994	0.157934	0.134765	0.118769	0.106992	0.0979098	0.0432033	0.0532675	0.0652421	0.0799398	0.0986464	0.123553	0.106824	0.0944438	0.0848584	0.077178	0.0712552	0.0807066	0.0929908	0.109741	0.134174	0.173589
SC	0.216114	0.303156	0.299012	0.295126	0.291469	0.288014	0.290368	0.29229	0.293819	0.294991	0.0927355	0.0958448	0.0982903	0.100155	0.101506	0.102402	0.102888	0.103015	0.102825	0.102355	0.102502	0.100484	0.0983062	0.0959988	0.0935892	0.0911031
SD	0.0695825	0.101264	0.103214	0.104924	0.106425	0.107746	0.113001	0.118053	0.122906	0.127569	0.0595473	0.0657954	0.070618	0.0743743	0.0773061	0.0795843	0.086169	0.0936143	0.102129	0.111991	0.124217	0.123289	0.121494	0.11905	0.116131	0.112873
SH	0.074193	0.103406	0.101393	0.0995366	0.0978158	0.0962141	0.0719397	0.0580151	0.0489603	0.0425845	1.08E-02	1.31E-02	1.60E-02	2.00E-02	2.58E-02	0.0351093	0.0365336	0.0378634	0.0391022	0.040253	0.0416835	0.0414415	0.0411007	0.0406716	0.0401647	0.0395905
SX	0.0502226	0.0697711	0.0681405	0.0665844	0.0650978	0.0636761	0.0627322	0.0618158	0.0609258	0.0600611	0.0600511	1.39E-02	0.0240486	0.0317148	0.0376596	0.0423592	0.0464914	0.0515168	0.0577604	0.065726	0.0762402	0.0838368	0.0902219	0.0955208	0.0998312	0.103221
TJ	0.206966	0.297832	0.300488	0.302644	0.304381	0.305765	0.311392	0.316059	0.319876	0.322941	0.152078	0.157817	0.162531	0.166337	0.169331	0.171595	0.175962	0.179877	0.18336	0.18643	0.19051	0.187228	0.183537	0.179509	0.17521	0.170698
XJ	0.140455	0.209978	0.21932	0.227998	0.236069	0.243585	0.251544	0.258809	0.265429	0.271444	0.130567	0.12796	0.125139	0.122107	0.118869	0.115428	0.140564	0.162633	0.182224	0.19972	0.216337	0.21279	0.209418	0.206225	0.203213	0.200386
XZ	0.191409	0.272431	0.272431	0.272431	0.272431	0.272431	0.272431	0.272431	0.272431	0.272431	0.272331	0.172331	0.171331	0.170331	0.167331	0.165331	0.163331	0.163331	0.163331	0.163331	0.103331	0.103331	0.103331	0.103331	0.103331	0.103331
YN	0.152198	0.22128	0.225665	0.229795	0.233688	0.23736	0.234479	0.231575	0.228659	0.225738	0.0691742	0.0705983	0.0716543	0.0723764	0.0727941	0.0729329	0.074424	0.075506	0.0762321	0.0766471	0.0774523	0.0765787	0.075582	0.0744853	0.0733093	0.0720728
ZJ	0.033542	0.0467831	0.0458984	0.0450769	0.0443112	0.0435949	0.0427053	0.0418535	0.0410362	0.0402505	9.70E-03	9.90E-03	1.00E-02	1.01E-02	1.02E-02	1.01E-02	1.02E-02	1.02E-02	1.01E-02	1.01E-02	1.01E-02	9.81E-03	9.54E-03	9.26E-03	8.98E-03	8.69E-03
